# Supplementary material for: Elevated protein synthesis in microglia causes autism-like synaptic and behavioral aberrations
Source: Nat Commun. 2020 Apr 14;11:1797. doi: 10.1038/s41467-020-15530-3 (PMC7156673; doi:10.1038/s41467-020-15530-3)
Supplement: Supplementary file 4 — Source Data [file 41467_2020_15530_MOESM4_ESM.xlsx]

## Sheet: Fig1
1b			1c (puromycin)			1c (eIF4E)			1d			1d			1e			1f					1f					1g					1g
Ctrl	NN4E		Ctrl	NN4E		Ctrl	NN4E		male (s)			female (s)			Ctrl	NN4E		male (chamber time)					male (investigation time)					female (chamber time)					female (investigation time)
0.919833	1.91245		0.862252	1.89403		0.724037	2.05729		Ctrl	NN4E		Ctrl	NN4E		15	50		Ctrl		NN4E			Ctrl		NN4E			Ctrl		NN4E			Ctrl		NN4E
1.02663	2.35872		0.891062	2.1445		1.08416	2.60067		29.3627	22.8896		31.4982	31.0978		20	90		mouse	object	mouse	object		mouse	object	mouse	object		mouse	object	mouse	object		mouse	object	mouse	object
1.05353	2.3758		1.24669	1.95355		1.1918	1.77623		33.6336	30.7641		91.0911	43.7104		35	95		221.688	274.608	285.352	255.389		96.1628	92.5592	116.583	89.356		380.647	162.095	235.435	287.487		92.1588	82.6159	114.581	123.257
									70.4705	35.1018		46.1795	15.6156		75	55		342.142	169.169	296.23	259.259		165.899	40.7074	164.565	101.768		290.557	243.443	224.224	320.187		89.4228	93.0931	118.585	120.988
									65.5322	33.8338		76.6099	21.288		60	80		275.409	183.517	262.996	251.852		106.039	82.6827	134.668	135.869		247.381	296.296	258.792	250.784		92.626	145.212	86.6867	82.0821
									70.5372	21.4214		25.4254	52.052		80	95		234.835	260.661	306.64	221.688		131.598	101.368	107.841	80.0133		334.735	203.604	351.485	166.033		137.804	72.1388	168.368	74.9416
									34.8348	25.8258		36.303	18.8188		70	90		285.552	211.678	322.055	210.611		114.715	103.971	171.305	114.181		223.557	259.66	364.097	176.31		66.333	74.8749	117.584	67.5342
									35.8358	11.5449		24.7581	13.8805		95	95		354.354	187.521	373.106	175.108		156.156	94.0274	198.398	88.4885		310.11	224.358	309.91	206.406		150.217	101.435	163.697	118.185
									37.1705	39.9066		70.2703	21.7551		60	85		281.148	261.461	300.634	251.251		135.602	120.988	167.167	111.111		275.943	245.445	306.974	185.252		118.585	71.5382	145.345	86.8202
									90.0901	35.1685		58.5919	7.00701		70	90		307.307	230.631	318.986	199.6		147.08	78.8121	172.773	77.344		202.536	371.305	287.554	220.821		102.369	114.047	123.323	95.2953
									29.029	23.8906		33.5669	10.3437		50	85		321.321	227.227	337.938	202.002		181.915	126.593	132.666	116.85		377.244	158.358	315.849	208.609		186.186	88.8222	101.301	102.503
									66.9336	16.4832		10.8108	12.2789		55	95		331.198	222.356	291.825	231.899		145.746	113.046	159.426	97.9646		298.632	246.046	280.547	260.727		146.213	121.922	120.454	94.8949
									43.1765	40.1068		39.1058	23.023		85	45		304.505	226.76	212.346	317.985		144.144	106.773	97.0304	186.386		294.962	221.421	307.174	217.284		100.901	93.4268	120.521	98.0981
									19.9533	43.7771		18.4851	16.7501		80			352.619	199.8	293.227	251.251		158.559	103.103	132.266	116.85		300.3	170.37	296.496	179.78		111.979	57.0571	115.382	72.1388
									17.017			25.1585			75			228.829	322.523	265.866	282.149		72.6727	99.9666	108.108	128.729		300.234	206.473	248.315	251.652		145.012	92.8929	86.8869	110.11
									35.5689			89.356						139.606	287.154	317.718	226.693		56.1895	82.2823	148.815	108.108		276.877	211.745				141.942	90.2903
																		272.806	250.25				91.7584	72.8061
																		291.358	197.264				136.737	89.2226
																		319.119	200.467				155.956	79.7464

## Sheet: Fig2
2b (puromycin)					2b (eIF4E)					2b (endogenous eiF4E)					2c (male, s)			2c (female, s)			2d (male, chamber time)					2d (male, social investigation)					2d (male, social preference index)			2e (female, chamber time)					2e (female, social investigation)					2e (female, social preference index)			2f
female		male			female		male			female		male			Ctrl	MG4E		Ctrl	MG4E		Ctrl		MG4E			Ctrl		MG4E			Ctrl	MG4E		Ctrl		MG4E			Ctrl		MG4E			Ctrl	MG4E		Trial 1		Trial 2
Ctrl	MG4E	Ctrl	MG4E		Ctrl	MG4E	Ctrl	MG4E		Ctrl	MG4E	Ctrl	MG4E		26.0255	12.8522		28.1609	29.2286		Mouse	Object	Mouse	Object		Mouse	Object	Mouse	Object					Mouse	Object	Mouse	Object		Mouse	Object	Mouse	Object					Ctrl	MG4E	Ctrl
1.03176	1.39456	0.913783	1.39277		0.973968	1.31864	0.96449	1.18191		0.973968	1.00715	0.992173	0.907353		18.3513	23.2895		38.3042	44.9106		293.493	241.375	299.833	231.899		158.625	109.643	171.505	104.571		0.182586	0.242448		312.913	251.785	379.112	176.043		198.398	103.837	223.357	90.7574		0.312872	0.422138		128	91	21
0.89075	1.41141	1.0356	1.17634		1.08393	1.3298	0.98006	1.3324		1.08393	1.01597	0.952885	0.945099		25.0912	17.2836		23.5564	17.39		343.81	158.625	321.054	181.181		118.652	64.7314	88.1548	57.5909		0.294032	0.209707		293.16	235.369	266.066	248.849		167.301	122.723	122.189	69.4695		0.153705	0.27507		115	0	65
1.07749	1.2487	1.05062	1.26642		0.9421	1.20203	1.05545	1.13717		0.9421	0.900327	1.05494	0.946681		5.53876	17.8842		24.9307	15.388		266.8	215.148	259.126	240.641		138.939	92.4925	97.9646	89.9566		0.200692	0.042614		174.308	363.764	354.488	145.612		70.2035	108.375	126.86	60.1935		-0.21375	0.356403		92	101	91
															31.6977	35.9018		18.7246	39.839		246.914	291.825	313.981	231.899		108.575	92.2923	91.358	100.367		0.081062	-0.04699		307.374	247.581	375.843	153.754		153.42	136.403	172.84	86.2863		0.058715	0.334021		123	43	104
															27.2934	16.5495		15.0147	23.9568		220.22	271.071	268.335	240.107		108.308	72.4057	91.2913	89.9566		0.198669	0.007364		271.071	236.57	389.723	168.035		148.482	111.578	92.8262	70.2035		0.141906	0.138764		104	99	75
															28.5613	35.3012		23.5564	34.5401		278.612	244.244	353.287	183.717		153.086	84.4178	184.451	78.6119		0.289125	0.402334		302.035	265.065	365.899	170.838		131.064	102.903	197.664	102.503		0.120363	0.317027		98	130	72
															10.0765	26.0255		22.0883	38.1707		319.586	195.529	254.988	241.375		132.799	81.9486	110.177	68.2683		0.236791	0.234855		270.003	289.756	260.527	281.014		177.044	127.06	152.486	132.399		0.164365	0.070509		129	120	55
															1.73503	14.6143		9.20902	34.9676		370.571	158.091	280.747	254.454		190.457	54.8549	122.256	115.516		0.552774	0.028346		328.262	213.48	271.338	274.875		167.434	85.8859	152.819	153.82		0.321917	-0.00326		128	53	47
															18.6182	34.2064		7.27379	14.6143		390.724	179.78	220.554	329.997		181.114	77.0103	100.033	103.437		0.403308	-0.01673		268.869	260.661	328.262	207.741		100.767	120.12	161.962	90.4905		-0.08761	0.283109		105	136	22
															10.5437	25.892		5.0049	8.3415		283.684	256.323	287.955	233.767		123.524	77.2105	90.4238	99.633		0.23072	-0.04845		252.119	291.425	305.639	212.546		145.546	131.999	178.779	125.058		0.04881	0.176809		110	64	62
															5.07163	36.0353		7.27379	17.3503		293.227	248.115	314.114	203.07		163.964	130.664	142.609	97.9646		0.113024	0.185575		332.266	233.433	309.243	199.333		129.129	121.922	70.2703	60.0601		0.028707	0.078341		150	120	60
															5.67222	33.366		24.5574	11.4112		292.492	222.823	283.55	212.813		98.4318	79.6129	117.518	110.577		0.105698	0.03043		380.581	164.565	335.402	190.524		214.815	88.2883	86.62	69.2025		0.417438	0.111778		122	157	66
															8.67516	4.66928		3.00294	16.2826		279.012	262.329	208.876	325.526		167.768	151.952	113.78	151.151		0.049468	-0.14106		261.862	213.013	284.885	200		108.175	96.4965	83.5502	85.0851		0.05706	-0.0091		151	85	61
															28.4946			10.2767	24.0903		336.937	181.715	199.199	307.908		193.06	74.6747	92.359	167.768		0.442174	-0.28989		247.314	253.921	191.992	362.829		106.106	89.8232	91.2246	162.162		0.083106	-0.27996		180	160	101
																		11.8116	10.944															289.823	230.898	143.277	134.268		125.058	79.8131	53.7204	49.8499		0.220846	0.037371		184		111
																		13.8803	20.8871															363.096	88.355	353.887	170.504		159.359	61.6617	138.939	52.5859		0.442028	0.450871		142		78
																		13.8803	14.681															303.837	187.321	250.784	206.139		169.77	92.9596	71.6717	71.4715		0.292355	0.001399
																		13.0127	39.3051															365.098	179.98	253.72	303.036		142.409	71.8051	97.9646	90.0234		0.329595	0.042243
																		3.5368	5.2051															182.716	287.621	338.539	174.041		67.2005	85.7524	140.674	72.2723		-0.12129	0.321216
																		32.6319	6.27281															289.022	245.245	170.771	371.104		159.293	93.2266	83.6837	251.385		0.261629	-0.5005
																		7.94111	7.40725															252.786	258.258	335.402	200.267		126.059	117.117	136.136	93.2933		0.036772	0.186736
																		15.3484	3.3366															298.765	237.504	244.778	294.962		63.1965	79.6797	94.2943	85.2186		-0.11537	0.050557
																			0															226.627	299.499	278.412	246.78		109.977	125.592	150.484	148.415		-0.06629	0.006922
																			5.53876																	402.536	143.076				193.994	62.5292			0.512487
																																				311.778	178.645				100.367	71.0043			0.17134
																																				334.334	211.945				154.421	101.501			0.206782
[truncated: 23 more columns]

## Sheet: Fig3
3c (density)		3c (area)			3f (density)		3f (area)			3g (size)		3g (segment)			3j (density)		3j (area)			3m (density)		3m (area)			3n (size)
Ctrl	MG4E	Ctrl	MG4E		Ctrl	MG4E	Ctrl	MG4E		Ctrl	MG4E	Ctrl	MG4E		Ctrl	MG4E	Ctrl	MG4E		Ctrl	MG4E	Ctrl	MG4E		Ctrl	MG4E
12994.7	13259.3	1.2948	1.18053		20755.6	17133.3	0.956763	0.609403		1135.63	1925.63	131	101		28244.4	19444.4	0.680815	1.13222		25333.3	25000	0.717546	0.8413		880.613	3586.93
12243.5	17777.8	2.14372	0.682604		20111.1	20311.1	0.728237	0.391541		871.491	905.784	107	127		44466.7	28755.6	0.706397	2.09443		28622.2	28888.9	0.895797	0.807239		751.68	1165.8
13055.6	14035.7	1.06319	1.12645		17622.2	17044.4	0.87297	1.8404		565.784	918.375	207	99		47088.9	24177.8	0.566108	0.882996		26111.1	23044.4	1.04453	0.790209		661.03	1167.88
11929.8	12774.5	0.757088	1.07135		17222.2	23666.7	1.22947	2.91295		705.85	5620.9	300	837		27511.1	36466.7	1.04062	0.846686		25555.6	22711.1	1.06837	0.585844		735.307	1365.92
11351.9	19045.9	0.710153	1.18155		20600	15555.6	0.75566	0.827265		982.637	3159.26	485	632		28888.9	30555.6	0.494313	1.06702		21422.2	23555.6	0.732305	0.906015		1261.52	1941.03
11920.6	13232.3	0.598936	2.59777		21111.1		1.10607	0.783083		1750.65	2071.13	294	349		28511.1	28444.4	0.444799	1.18338			29266.7	0.874225	0.615364		1025.22	1868.2
		1.35705	2.24372				1.08626	0.571315		2170.68	4578.29	184	583				0.478633	1.57124				0.575626	1.00593		3074.35	1751.66
		1.57642	1.8968				1.62863	0.840976		1527.78	2324.16	128	398				0.693193	1.38886				0.829946	0.391698		1523.94	2151.7
		0.867284	1.03972				0.825741	0.443341		692.638	831.645	45	125				0.489361	0.744357				1.05588	1.07859		634.163	1877.13
		0.657096	2.31922				1.12282	1.22795		1640.7	1267.43	291	332				0.577661	1.35255				0.591521	0.550648		1115.54	2000.87
		1.03768	2.31718				0.751089	1.04665		858.077	1315.69	117	156				0.923432	1.75692				2.03797	1.16374		819.108	1324.66
		0.85504	2.1427				0.481428	0.958286		602.011	16917	116	725				1.04804	1.81551				1.384	1.21256		444.16	1479.86
		0.778515	2.31106				0.527134	0.61245		1179.75	8241.04	131	433				0.599117	1.27003				1.28863	0.815187		2942.79	3861.34
		1.38868	2.9906				0.711478	0.716049		1031.52	19679.7	131	743				1.45406	1.37979				0.958242	0.683485		1917.57	3175.66
		0.931566	3.12937				0.580456	0.481428		952.227	8811.97	116	309				0.827706	1.82953				0.736847	1.09903		3184.56	3584.6
		0.923403	1.92027				0.318413	1.70328		3024.77	6078.91	495	366				1.03236	1.41362				1.53273	0.76296		3626.48	3263.06
		1.03156	2.39677				0.866876	2.38581		1029.34	1833.58	192	223				1.06867	1.66119				1.05361	1.31247		3376.98	4734.25
		1.5305	4.02726				1.10607	2.07807		508.128	2195.5	171	137				1.16853	1.90463				0.994573	0.638071		3911.38	4117.63
		0.928505	1.54479				1.19291	1.5357		2088.08	5155.15	976	401				0.573535	1.14542				0.563137	0.882173		1556.83	1652.5
		0.523432	1.18053				2.20909	1.54484		1004.73	2959.68	482	282				1.07527	1.30551				0.959377	1.10584		2694.4	3954.4
		0.877488	1.6907				1.79469	1.61797		1002.41	3636.74	101	193				0.759212	1.11571				0.58925	1.21029		1935.36
		1.18767	1.3897				0.517993	1.56617		1061.26	3649.9	165	352				0.967995	1.35915				1.28863	0.778855		1289.84
		1.48255	2.13556				1.0695	1.23252		626.457	4050.25	116	856				1.40124	1.60837				0.766366	0.71641		1638.78
		1.54581	1.52846				1.67586	1.08474		376.18	4256.49	41	571				1.09095	1.17595				1.40671	1.23413		1877.69
		1.25501	0.980542				1.29346	1.79774		474.165	1491.82	185	564				0.625524	1.48294				0.807239	0.848112
		1.19889	1.39072				2.03084	0.306225		1004.94	1302.89	452	356				1.36906	1.1743				0.84357	0.978678
		0.572408	1.50295				2.42085	0.329078		854.801	1284.86	150	411				0.937461	1.09921				0.634665	0.90488
		0.898915	1.43459				0.746519	0.440294		333.785	2633.33	92	1403				0.890423	0.684116				1.28182	1.03772
		0.625465	1.3295				0.298608	0.876017									1.33192	1.02741				1.21143	1.0309
		1.04176	1.19685				2.29593	0.932387									1.10168	0.82688				0.997979	0.498422
		0.771373	1.32644				0.484475										0.495963	1.72556				0.77999	1.02863
		1.29276	1.01319				0.839453										1.39959	1.46478				1.31929	1.43963
		0.443846	1.64172				1.26451										1.00678	1.06372				0.564273	1.11833
		0.958094	1.01727				0.871446										0.654407	1.27746				0.789073	1.26479
		0.481598	1.89884				1.21728										1.01668	2.06473				0.840164	1.23981
		0.724438	0.985643				0.443341										0.719601	1.92361				0.519994	0.376939
		0.921362	3.27834				0.636826										0.738581	0.812852				1.14558	0.710734
		1.54377	1.41623				0.865352										1.20071	1.57619				1.33291	0.718681
		0.784637	2.31922				0.930863										1.30221					0.477985	1.61221
		0.850959	1.50601				0.813553										1.01256					1.19099	1.08427
		0.562204	3.0355				1.13044										1.84191					0.912827	1.29204
		1.13257	6.73625				1.04665										0.841735					0.686891	0.846977
		1.03156	8.13207				0.834882										0.920131					1.2875	1.0661
		0.444866	3.80381				0.818124										0.677514					1.05134	0.496151
		0.574448	7.2658				0.856211										1.23785					0.825405	0.350825
		1.13869	4.30683				0.834882										0.50174					0.80951	0.909421
		1.01217	5.76795				0.728237										1.18833					1.23754	1.09789
		0.562204	6.01997				0.87297										1.16357					1.16828	1.19213
		1.13053	2.15087				0.69929										1.03731					2.27185	1.1047
		0.796881	3.16304				0.609403										0.953966					1.0661	1.41238
		0.721377	1.64682														1.3311						0.846977
		1.37847	5.05168														1.53988						1.3102
		0.437724	7.12296														1.68099						1.00706
		0.79382	4.73231														1.56959						0.878767
		0.814227	4.60783														0.977072						0.984355
		0.604038	0.774434														1.33522						0.739118
		0.743824	1.32644														0.911879						0.383751
		1.12033	3.0508														1.95827						0.57222
		1.01625	2.57124														1.42187						1.81544
		1.61417	1.93864														0.944888						0.447331
		1.04176	0.774434
		0.909118	1.32644
		2.29473	3.0508
		1.23767	2.57124
		0.838715	1.93864
		1.37643	1.08768
		1.12951	2.44064
		1.30603	3.36813
		0.73056	3.39567
		1.37541	3.34058
		0.625465	1.60703
		0.985643	2.66613
		1.59478	2.27331
		0.476496	2.03557
		1.00299	3.40384
		0.997887	1.84579
		0.757088	2.08454
		0.738722	1.94374
		0.420378	2.03353
		0.681584	2.8151
		1.23154	0.67138
		1.06625	1.15706
		1.59784	1.74885
		1.37031	1.22848
		1.1693	1.4601

## Sheet: Fig4
4a (male, density)		4a (male, area)			4a (female, density)		4a (female, area)			4b (male, density)		4b (male, area)			4b (female, density)		4b (female, area)			4c (male, density)		4c (male, area)			4d (male, density)		4d (male, area)
WT	Pten+/-	WT	Pten+/-		WT	Pten+/-	WT	Pten+/-		WT	Fmr1 KO	WT	Fmr1 KO		WT	Fmr1 KO	WT	Fmr1 KO		WT	Pten+/-	WT	Pten+/-		WT	Fmr1 KO	WT	Fmr1 KO
29555.6	48111.1	1.22677	1.07552		23422.2	28044.4	0.816246	0.802221		27777.8	26666.7	0.825471	1.21169		24266.7	29422.2	1.00243	0.878513		27866.7	32488.9	1.25563	0.384326		25911.1	29288.9	0.726196	0.936736
23888.9	44222.2	1.13602	0.425908		19244.4	26533.3	0.497882	1.4649		23666.7	19622.2	1.10793	0.620256		28755.6	26488.9	1.0998	1.1175		25511.1	26044.4	0.838758	1.21307		25955.6	25511.1	2.04348	2.04461
21955.6	26311.1	0.655182	1.21643		21022.2	21377.8	0.764354	0.860424		26222.2	33111.1	1.07334	0.952289		28266.7	26844.4	0.936048	1.19938		29244.4	27200	1.4309	0.812469		26177.8	26933.3	2.29343	0.846665
34177.8	44222.2	1.38281	0.508701		21888.9	23155.6	1.3541	0.819752		26666.7	27866.7	0.739004	0.803566		26355.6	27422.2	1.08874	0.752379		21955.6	24266.7	0.796194	0.418127		27333.3	15111.1	1.60213	1.91738
30681.5	35955.6	1.02934	0.694986		18355.6	22755.6	1.20894	1.37864		31044.4	25555.6	1.02031	0.843918			28800	1.18942	1.08984		30933.3	27911.1	1.73385	1.31072		23955.6	27333.3	1.6179	0.703678
		1.21961	1.29683		24577.8	23688.9	0.718072	0.256655		34133.3	28044.4	0.848529	0.928079				0.78004	0.674928				1.24186	0.483225		28488.9		1.74962	0.732951
		0.560447	1.44092				0.814142	0.929146		24222.2	52000	1.28778	0.647926				1.05776	1.06993				1.33575	0.489484				0.945743	0.949121
		0.907542	0.714092				2.44313	0.731396				0.673289	2.00719				0.667183	0.861916				1.36079	0.470706				0.999786	1.14728
		0.847039	0.896397				0.31065	1.27205				0.840459	0.881963				0.822085	1.09206				0.883826	0.401853				1.3961	0.596719
		0.718073	0.701355				0.907407	1.08552				0.790884	1.46533				1.13189	0.759017				1.03655	0.843766				1.07522	1.1439
		0.527807	1.0596				1.06098	1.50206				1.82157	1.47686				1.15734	1.20823				0.479469	0.485729				0.803882	0.64851
		0.819972	1.35495				0.556085	0.999971				0.822013	0.660608				1.08542	0.978092				1.19179	0.485729				0.597845	0.689041
		0.734791	2.37235				0.602367	1.36392				1.23936	1.60021				0.897322	1.04669				0.71357	0.813721				1.03807	0.607978
		0.840671	1.97351				0.821155	1.18931				0.711335	0.677901				1.06882	0.778933				0.469454	0.325488				1.00204	1.34093
		1.00785	1.77608				2.58758	1.27135				1.8112	1.13214				1.11086	1.06993				1.30571	1.50601				0.945743	1.47153
		0.757081	1.2833				0.765756	1.22437				1.27164	0.703265				0.939367	1.2204				0.827491	0.993991				0.752091	1.00541
		0.581145	1.49028				0.633222	2.24327				1.43074	1.24397				1.09316	1.09206				1.02904	1.08037				0.637251	0.703678
		0.567612	1.9536				1.79869	3.28883				1.31545	1.99796				0.97256	1.10312				0.857536	0.669755				0.592215	1.67419
		0.970433	1.3637				0.502089	1.60725				1.26127	0.978806				1.10976	1.18721				1.46845	1.85779				0.713811	1.02568
		1.37087	1.05243				0.940366	1.24611				0.849682	1.64748				0.789998	1.08542				0.850025	1.26189				1.08197	1.09098
		0.621746	1.21483				0.438276	2.06025				1.46994	3.7054					0.89179				1.19054	1.61242				0.940114	0.789245
		0.50074	0.933813				0.476143	0.93686				0.694041	1.39846					1.09206				0.463195	1.61492				0.657517	1.91288
		1.45446	1.51337				0.87515	1.26785				0.914244	2.13746					1.02124				0.691037	0.887581				1.25423	1.31729
		0.882067	1.68851				0.683711	1.82884				1.20131	2.99521					1.11529				0.746119	0.865048				1.16979	1.42199
		0.805643	0.674288				0.836582	2.29026				0.65369	1.80312					1.20934				0.734852	1.28192				0.476249	0.844413
		0.874902	1.30718				1.05537	2.26501				1.61981	1.20938									1.1317	1.38708				1.24523	1.51206
		0.753101	1.91937				0.936158	2.88701				1.17595	2.15822									0.584627	1.10916				0.902959	1.04595
		0.597067	0.965657				0.88076	1.57078				0.831236	3.32955									0.289184	0.669755				0.809511	1.279
		0.77778	1.04367				0.938963	2.29867				1.14943	2.0533									1.19179	1.12419				0.931107	0.940114
		1.41465	1.2005				1.6949	0.619197				0.971889	1.08603									1.58613	1.06535				0.649635	1.14728
		1.43535	0.966453				1.74539	2.41578				1.22783	1.02492									0.786179	1.43465				1.05495	0.672153
		1.30081	1.09224				1.59603	1.45718				0.465769	0.77705									1.07536	0.982724				1.31053	0.728447
		1.13443	1.63358				1.41861	3.46273				1.04221	0.782814									1.11542	1.31823				0.713811	1.09098
		1.18856	0.927444				3.67872	1.15705				1.14136	1.02492									1.4672	0.932649				1.13039	0.680034
		0.904358	0.60264				0.657765	3.53636				1.37079	1.17826									0.84001	1.91788				0.636125	1.12926
		1.72831	1.00148				1.43614	2.0336				0.413889	1.93917														1.35894
		1.15194	2.3007				0.612184	1.5799				0.735546	2.63205														0.66202
		1.73786	1.23553				0.53084	1.79378				0.977653	1.15174														0.861302
		1.14557	2.04834				0.811337	2.43261				0.72517	1.22898														0.82077
		1.02138	0.861369				0.488766	2.7068				0.537248	2.63321														0.752091
		0.883659	1.05243				1.26083	1.4691				1.42267	1.22437														0.475123
		1.03492	1.63835				1.09814	1.64582				0.626021	1.0964														0.573075
		0.788129	1.08109				0.436173	1.10726				0.795496	1.20708
		0.73081	1.81827				0.577122	1.24821				1.24743	0.993794
		0.845447	1.22837				0.927743	0.560293				1.19324	0.875046
		1.34061	0.794497				0.610782	0.520322				0.711335	0.669831
		1.48073	1.68214				0.55328	0.634624				2.0902	0.80126
		1.53247	1.7506				0.611483	0.80713				1.9115	1.00648
		1.11771	1.88673				1.02942	0.736304				0.993794	1.34888
		0.953715	0.842263					0.678101				0.943066	1.08487
								0.575019				0.284765	1.54372
								0.652155				0.607575	0.539554
								0.523828				0.553389	0.597198
								0.671089				1.39846	0.788579
								0.868138				1.28432	0.479603
								1.87722				1.06873	0.77705
								0.699138				0.647926	0.91655
								0.575019				0.395442	0.434641
								0.652155				0.356244	0.764368
								0.523828				0.408124	1.68207
								0.671089					1.76508
								0.868138					1.10332
								1.87722					2.13516
								0.699138					0.696347
								1.04345					1.37079
								0.788196					1.13906
								1.03433					0.691736
								0.809233					0.518802
								0.930548					1.16788
								0.190738					1.97721
								0.433368

## Sheet: Fig5
5b (spine density)			5b (spine synapse density)			5b (non-synaptic spines %)			5c (PSD surface area)			5c (spine volume)			5d (Asymmetric synapse)				5d (Symmetric synapse)					5e (mPFC)				5e (HPC)					5f (mPFC)				5f (HPC)
Ctrl	MG4E		Ctrl	MG4E		Ctrl	MG4E		Ctrl	MG4E		Ctrl	MG4E		male		female		male		female			2W		6W		2W		6W			NLGN1		NLGN2		NLGN1		NLGN2
22	41		19.5	37.71		13.0435	7.31707		0.21	0.21		0.13	0.16		Ctrl	MG4E	Ctrl	MG4E	Ctrl	MG4E	Ctrl	MG4E		Ctrl	MG4E	Ctrl	MG4E	Ctrl	MG4E	Ctrl	MG4E		Ctrl	MG4E	Ctrl	MG4E	Ctrl	MG4E	Ctrl	MG4E
17	42		14.46	34.77		16.6667	16.6667		0.26	0.17		0.19	0.12		0.242593	0.302778	0.250926	0.251852	0.046296	0.037963	0.048148	0.046296		0.765625	0.7	1.6	2.06452	1.09524	1.41818	1.47222	2.22222		1.15475	1.16149	1.09167	1.28841	0.945893	1.15126	1.06665	1.3174
24	46		22.6	42.5		4.16667	8.51064		0.15	0.18		0.12	0.15		0.246296	0.306481	0.259259	0.262963	0.048148	0.049074	0.041667	0.04537		0.888889	0.698413	1.2973	1.70732	1	1.48148	2.13514	2.82927		1.15403	1.22994	1.12387	1.16587	0.93159	1.14193	0.983746	1.09482
32	31		30.99	25.63		3.0303	16.129		0.22	0.16		0.13	0.13		0.262037	0.336111	0.260185	0.268519	0.063889	0.049074	0.040741	0.047222		1.31746	1.06557	2.22222	2.02174	1.14286	1.47826	1.70588	2.48148		0.724833	1.28149	0.763501	1.36077	1.16509	1.25765	1.01939	1.34234
33	35		30.9	31.87		5.88235	8.57143		0.2	0.19		0.13	0.19											1.11475	1.39583	0.853659	1.65	1.2	1.30769	1.5	2.23684		0.966386	1.19497	1.02097	1.1271	0.957431	1.34941	0.930213	1.0857
40	25		37.05	25.18		7.31707	0		0.15	0.15		0.11	0.14											0.642857	1.34483	1.06383	1.7541	1.66667	1.33333	1.975	2.25			1.4117		1.48975		1.12361		1.14295
40	43		36.38	40.84		9.52381	4.65116		0.17	0.17		0.12	0.17											0.775	0.860465	1.36842	1.25926	1.74286	1.86207	2.56	2.38889
32	30		29.1	28.64		9.09091	3.33333		0.19	0.22		0.2	0.16											1.375	0.944444	1.46667	2.15625	1.6	1.13333	2.53333	1.875
33	32		28.98	31.51		11.7647	3.0303		0.18	0.16		0.16	0.16											1.37255	0.866667	1.14634	1.37838	1.90909	1.28571	2	2.64103
24	24		21.67	21.98		8.33333	8.33333		0.25	0.25		0.19	0.2											0.731343	1.33333	1.4	1.97222	1	1.2973	2.14546	2.07143
34	30		32.27	27.14		5.71429	9.67742		0.28	0.17		0.21	0.18											0.9	1.60465	1.56098	1.09524	2	1.65714	1.89394	2.43636
18	29		16.62	21.2		5.55556	26.6667		0.29	0.16		0.34	0.15											0.846154	1.36364	1.33333	1.20339	1.23077	1.92	1.79032	2
30	36		29.93	32.67		0	8.33333		0.23	0.18		0.23	0.14											0.575	1.04082	0.755556	1.55172	1.125	2.59375	1.72727	2.36364
17	62		16.52	53.86		0	12.9032		0.19	0.13		0.24	0.15											0.702128	1.26316	1.46341	1.56364	1.81818	3.34375	1.76744	2.43396
18	33		16.62	25.86		5.55556	21.2121		0.17	0.18		0.17	0.15											0.809524	1.03077	1.5	1.76667	1.72093	2.66667	1.92308	1.86111
27	40		24.88	32.81		7.40741	17.0732		0.14	0.14		0.13	0.11											0.5	1	1.59259	1.5625	0.909091	2.20833	1.70732	2.73809
30	47		28.73	42.22		3.33333	10.2041		0.28	0.16		0.23	0.13											0.671875	1.03846	1.71429	2.13636	1.50943	3	2.25	2.12766
41	27		39.12	23.86		4.65116	10.7143		0.15	0.16		0.17	0.13												1.19231	1.96774	1.75	1.29268	2.74419	1.89655	2.7931
27	39		25.76	38.47		3.7037	2.43902		0.24	0.16		0.2	0.15												1.11111	1.6	2.26471	1.7907	2.20339	1.46512	3.06557
18	41		17.34	35.02		5.26316	14.2857		0.18	0.13		0.16	0.15												0.589744	1.31579	1.14286	0.887097	1.86364	1.89189	1.75
30			25.54			16.129			0.2			0.26														1.06667	1.15385	1.8	1.86667	2.55357	2.34043
38			35.11			8.57143			0.29			0.26														1	1.91667	0.963636	1.9375	2.33333	2.13333
22			20.23			8.69565			0.19			0.22														1.56522	2.04348	1.06452	1.92308	2.18519	1.54348
30			26.84			10			0.17			0.16														1.25926	1.28947	1.34375	2.03846	2.27451	1.66667
20			17.32			14.2857			0.22			0.19														0.953488	1.69565	1.33333	1.57576	1.6	1.82857
35			34.09			2.77778			0.13			0.16														1.3913	1.51219	1.28302	2.03704	2.02381	1.84483
36			34.69			2.7027			0.32			0.27														0.970588		1.23256	1.76667	1.87755	2.04082
37			33.68			7.89474			0.16			0.16														1.5		1.68421	1.78049	1.23256	2.32143
22			21.21			5.26316			0.28			0.25														0.97619		1.31707	1.31579	1.81818	1.85106
36			35.79			0			0.2			0.22														1.33929		1.28571	0.902439	1.21212	1.66667
																										1.2		0.97561	1.59091	1.34884	2.2439
																										0.884615		0.869565	1.32353	2.08696
																										0.918919				2.02703
																										1.05714				1.94872
																														2.27907
																														2.12903
																														2

## Sheet: Fig6
6a (Frequency)		6a (amplitude)		6a (Probability)					6b (Frequency)		6b (amplitude)		6b (Probability)					6c
				Ctrl		MG4E							Ctrl		MG4E			mIPSC		mEPSC
Ctrl	MG4E	Ctrl	MG4E	amplitude (pA)	probability	amplitude (pA)	probability		Ctrl	MG4E	Ctrl	MG4E	amplitude (pA)	probability	amplitude (pA)	probability		total charge (normalized to Ctrl)	probability	total charge (normalized to Ctrl)	probability
2.02	2.15	9.45	14.21	5	0.00025	5.02514	0.000151791		1.77	2.49	26.47	16.28	7.95591	0.000294118	6.51056	0.0002		0.394205	0.04	0.245903	0.030303
1.86	1.53	12.54	12.94	5	0.0005	5.06046	0.000303582		4.17	3.01	25.45	15.97	8.02009	0.000588235	7.1393	0.0004		0.399058	0.08	0.351591	0.0606061
5.69	1.96	10.18	13.02	5	0.00075	5.10334	0.000455373		3.6	3.78	24.67	21.63	8.28117	0.000882353	7.21395	0.0006		0.431923	0.12	0.410847	0.0909091
2.32	2.2	11.24	11.86	5	0.001	5.10886	0.000607165		3.15	2.3	27.42	21.11	8.42573	0.00117647	7.26042	0.0008		0.520136	0.16	0.425756	0.121212
1.47	4.38	11.74	10.81	5	0.00125	5.14707	0.000758956		3.76	1.83	27.78	31.38	8.54855	0.00147059	7.57808	0.001		0.527688	0.2	0.586718	0.151515
6.36	5.6	11.07	12.4	5	0.0015	5.1571	0.000910747		2.04	1.88	31.19	31.66	8.63084	0.00176471	7.79397	0.0012		0.549809	0.24	0.589684	0.181818
2.65	3.3	11.53	15.52	5	0.00175	5.19316	0.00106254		3.94	2.87	36.93	20.9	8.82527	0.00205882	7.85203	0.0014		0.605359	0.28	0.644236	0.212121
6.75	6.29	11.13	10.97	5.00419	0.002	5.20016	0.00121433		3.11	1.75	30.04	34.29	8.9423	0.00235294	7.89067	0.0016		0.633723	0.32	0.749951	0.242424
2.65	4.29	9.71	11.8	5.01299	0.00225	5.25043	0.00136612		4.37	3.78	20.42	25.11	8.96741	0.00264706	7.90142	0.0018		0.674683	0.36	0.771137	0.272727
7.3	3.55	10.56	10.7	5.02179	0.0025	5.26255	0.00151791		3.15	2.75	28.53	20.88	8.99593	0.00294118	7.95373	0.002		0.68743	0.4	0.775378	0.30303
4.99	1.54	10.29	10.73	5.04388	0.00275	5.26355	0.0016697		3.58	4.03	23.43	25.89	8.99927	0.00323529	7.96009	0.0022		0.72158	0.44	0.786686	0.333333
2.19	7.7	9.55	13.06	5.05357	0.003	5.28637	0.00182149		2.43	3.78	23.82	29.41	9.03003	0.00352941	7.97421	0.0024		0.729463	0.48	0.795899	0.363636
1.46	0.88	9.45	12.96	5.05674	0.00325	5.30236	0.00197328		4.2	3.43	30.36	21.79	9.03248	0.00382353	7.98781	0.0026		0.763769	0.52	0.832962	0.393939
0.88	2.56	8.36	11.9	5.05788	0.0035	5.31452	0.00212508		4.7	6.34	34.26	19.96	9.03487	0.00411765	8.08457	0.0028		0.766702	0.56	0.846891	0.424242
1.83	1.21	7.61	11.87	5.06083	0.00375	5.31788	0.00227687		5.11	3.04	32.67	26.83	9.06471	0.00441176	8.09925	0.003		0.776775	0.6	0.87862	0.454545
2.64	6.1	11.92	9.17	5.07556	0.004	5.32906	0.00242866		2.81	3.25	22.9	33.65	9.08548	0.00470588	8.123	0.0032		0.863382	0.64	1.01189	0.484848
1.73	2.28	8.62	13.99	5.07562	0.00425	5.35426	0.00258045		3.35	5.26	27.34	28.1	9.08731	0.005	8.14771	0.0034		0.899548	0.68	1.07125	0.515152
2.46	1.34	9.27	10.25	5.08418	0.0045	5.35919	0.00273224			2.98		22.68	9.10405	0.00529412	8.17441	0.0036		0.941433	0.72	1.23933	0.545455
2.44	2.55	11.06	13.43	5.09826	0.00475	5.36769	0.00288403			2.39		22.55	9.19985	0.00558824	8.21347	0.0038		0.951764	0.76	1.25394	0.575758
5.23	5.64	11.83	13.99	5.10246	0.005	5.38405	0.00303582			4.53		25.23	9.21715	0.00588235	8.21388	0.004		1.05015	0.8	1.28518	0.606061
	2.55		10.2	5.10571	0.00525	5.38918	0.00318761			5.03		25.52	9.25003	0.00617647	8.24621	0.0042		1.11338	0.84	1.28531	0.636364
	1.86		11.68	5.14416	0.0055	5.41145	0.0033394			1.65		22.31	9.26872	0.00647059	8.26402	0.0044		1.16751	0.88	1.33322	0.666667
	6.97		11.08	5.14604	0.00575	5.41955	0.0034912			3.41		31.59	9.27257	0.00676471	8.29365	0.0046		1.28164	0.92	1.44226	0.69697
	4.71		9.51	5.15417	0.006	5.42668	0.00364299			4.49		30.89	9.30853	0.00705882	8.32278	0.0048		1.32429	0.96	1.46597	0.727273
	3.47		10.42	5.16239	0.00625	5.43083	0.00379478			2.66		28.56	9.35035	0.00735294	8.3742	0.005		1.38523	1	1.4956	0.757576
	10.13		9.9	5.19133	0.0065	5.44042	0.00394657						9.39188	0.00764706	8.38425	0.0052				1.50176	0.787879
	3.85		10.62	5.19491	0.00675	5.45752	0.00409836						9.43339	0.00794118	8.38519	0.0054				1.85762	0.818182
	1.36		11.46	5.20006	0.007	5.47626	0.00425015						9.50574	0.00823529	8.38713	0.0056				1.98866	0.848485
	1.93		9.21	5.20381	0.00725	5.48997	0.00440194						9.54072	0.00852941	8.40552	0.0058				2.13103	0.878788
	2.51		10.06	5.20559	0.0075	5.49185	0.00455373						9.54202	0.00882353	8.41511	0.006				2.2365	0.909091
	3.2		15.99	5.21129	0.00775	5.49615	0.00470553						9.59384	0.00911765	8.4154	0.0062				2.39445	0.939394
	1.3		14.48	5.21383	0.008	5.50603	0.00485732						9.60625	0.00941176	8.44171	0.0064				2.76556	0.969697
	2.06		10.81	5.24627	0.00825	5.50656	0.00500911						9.61811	0.00970588	8.52678	0.0066				3.30593	1
				5.26269	0.0085	5.52187	0.0051609						9.62813	0.01	8.57531	0.0068
				5.26376	0.00875	5.54353	0.00531269						9.64266	0.0102941	8.57825	0.007
				5.29145	0.009	5.54784	0.00546448						9.65797	0.0105882	8.5961	0.0072
				5.29599	0.00925	5.54856	0.00561627						9.67068	0.0108824	8.60543	0.0074
				5.30449	0.0095	5.54995	0.00576806						9.69047	0.0111765	8.63054	0.0076
				5.31487	0.00975	5.57654	0.00591985						9.70391	0.0114706	8.63284	0.0078
				5.31539	0.01	5.58194	0.00607165						9.72484	0.0117647	8.63702	0.008
				5.33059	0.01025	5.59192	0.00622344						9.83571	0.0120588	8.66455	0.0082
				5.33431	0.0105	5.59677	0.00637523						9.84995	0.0123529	8.74634	0.0084
				5.3575	0.01075	5.61493	0.00652702						9.85432	0.0126471	8.74686	0.0086
				5.36967	0.011	5.619	0.00667881						9.86144	0.0129412	8.75575	0.0088
				5.38039	0.01125	5.6224	0.0068306						9.87494	0.0132353	8.76775	0.009
				5.38237	0.0115	5.63355	0.00698239						9.87988	0.0135294	8.78825	0.0092
				5.38307	0.01175	5.63669	0.00713418						9.90124	0.0138235	8.84182	0.0094
				5.395	0.012	5.63702	0.00728597						9.92225	0.0141176	8.86116	0.0096
				5.39766	0.01225	5.64271	0.00743777						9.93961	0.0144118	8.89338	0.0098
				5.39893	0.0125	5.64642	0.00758956						9.97794	0.0147059	8.90567	0.01
				5.40773	0.01275	5.6674	0.00774135						9.99513	0.015	8.96861	0.0102
				5.41157	0.013	5.6806	0.00789314						10.0011	0.0152941	9.06063	0.0104
				5.41214	0.01325	5.69257	0.00804493						10.0275	0.0155882	9.06155	0.0106
				5.43043	0.0135	5.71684	0.00819672						10.0484	0.0158824	9.08734	0.0108
				5.43387	0.01375	5.71755	0.00834851						10.0699	0.0161765	9.09098	0.011
				5.43791	0.014	5.72449	0.0085003						10.0753	0.0164706	9.10018	0.0112
				5.43803	0.01425	5.72752	0.00865209						10.099	0.0167647	9.10452	0.0114
				5.43827	0.0145	5.72851	0.00880389						10.1192	0.0170588	9.11651	0.0116
				5.44294	0.01475	5.72857	0.00895568						10.1449	0.0173529	9.12511	0.0118
				5.45596	0.015	5.73265	0.00910747						10.161	0.0176471	9.15639	0.012
				5.45602	0.01525	5.73638	0.00925926						10.1898	0.0179412	9.16855	0.0122
				5.46539	0.0155	5.73886	0.00941105						10.1908	0.0182353	9.19038	0.0124
				5.47144	0.01575	5.74113	0.00956284						10.209	0.0185294	9.19345	0.0126
				5.47174	0.016	5.74436	0.00971463						10.2427	0.0188235	9.20114	0.0128
				5.48128	0.01625	5.74574	0.00986642						10.2605	0.0191176	9.20752	0.013
				5.48809	0.0165	5.74794	0.0100182						10.2827	0.0194118	9.22521	0.0132
				5.49709	0.01675	5.75057	0.01017						10.2855	0.0197059	9.26744	0.0134
				5.49848	0.017	5.77174	0.0103218						10.2894	0.02	9.27359	0.0136
				5.4999	0.01725	5.77352	0.0104736						10.3239	0.0202941	9.27787	0.0138
				5.50871	0.0175	5.77482	0.0106254						10.3262	0.0205882	9.28353	0.014
				5.5121	0.01775	5.77727	0.0107772						10.3402	0.0208824	9.29363	0.0142
				5.51774	0.018	5.78961	0.010929						10.3436	0.0211765	9.30028	0.0144
				5.52075	0.01825	5.79293	0.0110808						10.4076	0.0214706	9.30452	0.0146
				5.52891	0.0185	5.79654	0.0112325						10.4419	0.0217647	9.30971	0.0148
				5.5369	0.01875	5.80133	0.0113843						10.4504	0.0220588	9.31726	0.015
				5.5389	0.019	5.80397	0.0115361						10.4633	0.0223529	9.32738	0.0152
				5.54563	0.01925	5.81246	0.0116879						10.4909	0.0226471	9.33423	0.0154
				5.55067	0.0195	5.81307	0.0118397						10.5	0.0229412	9.33561	0.0156
				5.55121	0.01975	5.81516	0.0119915						10.5074	0.0232353	9.33593	0.0158
				5.5552	0.02	5.83677	0.0121433						10.5148	0.0235294	9.34053	0.016
				5.5638	0.02025	5.84044	0.0122951						10.5318	0.0238235	9.37228	0.0162
				5.57035	0.0205	5.84221	0.0124469						10.5534	0.0241176	9.3795	0.0164
				5.57459	0.02075	5.84231	0.0125987						10.5662	0.0244118	9.39217	0.0166
				5.57687	0.021	5.85232	0.0127505						10.571	0.0247059	9.39415	0.0168
				5.57688	0.02125	5.86091	0.0129022						10.5961	0.025	9.4002	0.017
				5.58631	0.0215	5.86159	0.013054						10.5965	0.0252941	9.40299	0.0172
				5.59011	0.02175	5.86836	0.0132058						10.6051	0.0255882	9.42189	0.0174
				5.59421	0.022	5.87857	0.0133576						10.6186	0.0258824	9.43743	0.0176
				5.59483	0.02225	5.89135	0.0135094						10.628	0.0261765	9.44471	0.0178
				5.59702	0.0225	5.89808	0.0136612						10.6384	0.0264706	9.46397	0.018
				5.59881	0.02275	5.90896	0.013813						10.6531	0.0267647	9.47164	0.0182
				5.60179	0.023	5.91404	0.0139648						10.6541	0.0270588	9.47872	0.0184
				5.60478	0.02325	5.91466	0.0141166						10.655	0.0273529	9.49055	0.0186
				5.61167	0.0235	5.91851	0.0142684						10.6637	0.0276471	9.49443	0.0188
				5.61711	0.02375	5.92373	0.0144202						10.6834	0.0279412	9.49645	0.019
				5.62576	0.024	5.93114	0.0145719						10.7276	0.0282353	9.50549	0.0192
				5.63173	0.02425	5.9438	0.0147237						10.7769	0.0285294	9.51741	0.0194
				5.63746	0.0245	5.94433	0.0148755						10.8014	0.0288235	9.51934	0.0196
				5.63777	0.02475	5.94469	0.0150273						10.8197	0.0291176	9.52368	0.0198
				5.6416	0.025	5.94963	0.0151791						10.8314	0.0294118	9.54679	0.02
				5.64377	0.02525	5.9511	0.0153309						10.8596	0.0297059	9.56973	0.0202
				5.64783	0.0255	5.95408	0.0154827						10.8694	0.03	9.5713	0.0204
				5.65093	0.02575	5.95578	0.0156345						10.8695	0.0302941	9.57995	0.0206
				5.65389	0.026	5.95752	0.0157863						10.8878	0.0305882	9.5802	0.0208
				5.65612	0.02625	5.97055	0.0159381						10.8964	0.0308824	9.61256	0.021
				5.66652	0.0265	5.97844	0.0160899						10.9185	0.0311765	9.62302	0.0212
				5.66906	0.02675	5.97993	0.0162417						10.9426	0.0314706	9.62315	0.0214
				5.67094	0.027	6.00288	0.0163934						10.9497	0.0317647	9.62666	0.0216
				5.67773	0.02725	6.00583	0.0165452						10.9817	0.0320588	9.63545	0.0218
				5.682	0.0275	6.0061	0.016697						11.0041	0.0323529	9.66528	0.022
				5.68953	0.02775	6.00713	0.0168488						11.0239	0.0326471	9.66727	0.0222
				5.69954	0.028	6.00828	0.0170006						11.0311	0.0329412	9.67869	0.0224
				5.71887	0.02825	6.01089	0.0171524						11.0446	0.0332353	9.68696	0.0226
				5.72137	0.0285	6.01362	0.0173042						11.0501	0.0335294	9.68872	0.0228
				5.72342	0.02875	6.02284	0.017456						11.054	0.0338235	9.70416	0.023
				5.74047	0.029	6.02779	0.0176078						11.0665	0.0341176	9.72151	0.0232
				5.75133	0.02925	6.03762	0.0177596						11.0734	0.0344118	9.73825	0.0234
				5.75219	0.0295	6.04613	0.0179114						11.0866	0.0347059	9.74098	0.0236
				5.75288	0.02975	6.04876	0.0180631						11.0982	0.035	9.75474	0.0238
				5.75545	0.03	6.05311	0.0182149						11.1268	0.0352941	9.75956	0.024
				5.76186	0.03025	6.05367	0.0183667						11.13	0.0355882	9.76459	0.0242
				5.76494	0.0305	6.05434	0.0185185						11.1583	0.0358824	9.77971	0.0244
				5.77335	0.03075	6.06328	0.0186703						11.1774	0.0361765	9.7822	0.0246
				5.77386	0.031	6.06644	0.0188221						11.2105	0.0364706	9.79703	0.0248
				5.78064	0.03125	6.08476	0.0189739						11.223	0.0367647	9.80505	0.025
				5.78306	0.0315	6.08852	0.0191257						11.2299	0.0370588	9.81063	0.0252
				5.78311	0.03175	6.09466	0.0192775						11.2315	0.0373529	9.81314	0.0254
				5.78992	0.032	6.09473	0.0194293						11.2421	0.0376471	9.8306	0.0256
				5.79179	0.03225	6.09887	0.0195811						11.2446	0.0379412	9.83074	0.0258
				5.79219	0.0325	6.10325	0.0197328						11.2491	0.0382353	9.8319	0.026
				5.79919	0.03275	6.10968	0.0198846						11.2594	0.0385294	9.83221	0.0262
				5.80052	0.033	6.11111	0.0200364						11.2686	0.0388235	9.83369	0.0264
				5.80835	0.03325	6.11471	0.0201882						11.2777	0.0391176	9.86256	0.0266
				5.81278	0.0335	6.12004	0.02034						11.2833	0.0394118	9.87741	0.0268
				5.81286	0.03375	6.12071	0.0204918						11.2897	0.0397059	9.88619	0.027
				5.81298	0.034	6.12629	0.0206436						11.297	0.04	9.92595	0.0272
				5.81412	0.03425	6.1326	0.0207954						11.2995	0.0402941	9.93225	0.0274
				5.81427	0.0345	6.1422	0.0209472						11.3179	0.0405882	9.93348	0.0276
				5.81574	0.03475	6.14522	0.021099						11.3252	0.0408824	9.93664	0.0278
				5.81629	0.035	6.1472	0.0212508						11.3444	0.0411765	9.95984	0.028
				5.82776	0.03525	6.14804	0.0214026						11.3599	0.0414706	9.97057	0.0282
				5.82845	0.0355	6.14846	0.0215543						11.3663	0.0417647	9.98348	0.0284
				5.82895	0.03575	6.16011	0.0217061						11.3878	0.0420588	9.98418	0.0286
				5.83351	0.036	6.16661	0.0218579						11.4327	0.0423529	9.98874	0.0288
				5.83396	0.03625	6.16773	0.0220097						11.4334	0.0426471	10.0006	0.029
				5.83518	0.0365	6.17856	0.0221615						11.435	0.0429412	10.018	0.0292
				5.838	0.03675	6.17902	0.0223133						11.4374	0.0432353	10.0551	0.0294
				5.84814	0.037	6.18071	0.0224651						11.4379	0.0435294	10.0567	0.0296
				5.8512	0.03725	6.18594	0.0226169						11.4384	0.0438235	10.0575	0.0298
				5.85256	0.0375	6.18709	0.0227687						11.4445	0.0441176	10.0589	0.03
				5.85472	0.03775	6.19128	0.0229205						11.4717	0.0444118	10.0596	0.0302
				5.86074	0.038	6.19929	0.0230723						11.4729	0.0447059	10.0889	0.0304
				5.86736	0.03825	6.20091	0.023224						11.4779	0.045	10.1153	0.0306
				5.87176	0.0385	6.20787	0.0233758						11.4824	0.0452941	10.1177	0.0308
				5.87319	0.03875	6.2083	0.0235276						11.483	0.0455882	10.1266	0.031
				5.87546	0.039	6.21046	0.0236794						11.4937	0.0458824	10.1353	0.0312
				5.87642	0.03925	6.2121	0.0238312						11.4955	0.0461765	10.145	0.0314
				5.87809	0.0395	6.2155	0.023983						11.5039	0.0464706	10.1472	0.0316
				5.88515	0.03975	6.22082	0.0241348						11.5066	0.0467647	10.1507	0.0318
				5.88593	0.04	6.22357	0.0242866						11.5168	0.0470588	10.1675	0.032
				5.88619	0.04025	6.22777	0.0244384						11.526	0.0473529	10.1687	0.0322
				5.88689	0.0405	6.23085	0.0245902						11.547	0.0476471	10.1898	0.0324
				5.89547	0.04075	6.23224	0.024742						11.5603	0.0479412	10.1923	0.0326
				5.90736	0.041	6.23343	0.0248937						11.5661	0.0482353	10.2131	0.0328
				5.90753	0.04125	6.23661	0.0250455						11.5697	0.0485294	10.217	0.033
				5.90775	0.0415	6.24285	0.0251973						11.5779	0.0488235	10.2192	0.0332
				5.91906	0.04175	6.25918	0.0253491						11.616	0.0491176	10.2197	0.0334
				5.92208	0.042	6.26396	0.0255009						11.6183	0.0494118	10.221	0.0336
				5.92507	0.04225	6.266	0.0256527						11.6537	0.0497059	10.2219	0.0338
				5.93728	0.0425	6.26619	0.0258045						11.6757	0.05	10.222	0.034
				5.94491	0.04275	6.27065	0.0259563						11.6817	0.0502941	10.2246	0.0342
				5.95014	0.043	6.27215	0.0261081						11.6834	0.0505882	10.2265	0.0344
				5.95077	0.04325	6.27438	0.0262599						11.6907	0.0508824	10.2281	0.0346
				5.95161	0.0435	6.27936	0.0264117						11.6957	0.0511765	10.2435	0.0348
				5.96086	0.04375	6.28942	0.0265634						11.7044	0.0514706	10.2478	0.035
				5.96324	0.044	6.29886	0.0267152						11.7095	0.0517647	10.2493	0.0352
				5.96687	0.04425	6.30072	0.026867						11.7143	0.0520588	10.2783	0.0354
				5.96878	0.0445	6.30782	0.0270188						11.722	0.0523529	10.2799	0.0356
				5.97221	0.04475	6.31332	0.0271706						11.7334	0.0526471	10.2838	0.0358
				5.97278	0.045	6.31579	0.0273224						11.7335	0.0529412	10.287	0.036
				5.97278	0.04525	6.3292	0.0274742						11.7433	0.0532353	10.3023	0.0362
				5.98408	0.0455	6.33018	0.027626						11.772	0.0535294	10.3187	0.0364
				5.98838	0.04575	6.3361	0.0277778						11.7724	0.0538235	10.3193	0.0366
				5.98845	0.046	6.33645	0.0279296						11.7768	0.0541176	10.3351	0.0368
				5.9964	0.04625	6.3368	0.0280814						11.7802	0.0544118	10.3522	0.037
				5.99795	0.0465	6.34176	0.0282332						11.7821	0.0547059	10.3527	0.0372
				5.99898	0.04675	6.34326	0.0283849						11.8062	0.055	10.3573	0.0374
				6.00004	0.047	6.34413	0.0285367						11.8131	0.0552941	10.3688	0.0376
				6.00942	0.04725	6.34417	0.0286885						11.8138	0.0555882	10.3711	0.0378
				6.01706	0.0475	6.34822	0.0288403						11.8145	0.0558824	10.3737	0.038
				6.02417	0.04775	6.35181	0.0289921						11.8212	0.0561765	10.374	0.0382
				6.03337	0.048	6.3627	0.0291439						11.841	0.0564706	10.3762	0.0384
				6.03361	0.04825	6.36974	0.0292957						11.8645	0.0567647	10.3949	0.0386
				6.03529	0.0485	6.37019	0.0294475						11.8681	0.0570588	10.3956	0.0388
				6.05078	0.04875	6.37119	0.0295993						11.8806	0.0573529	10.3962	0.039
				6.05116	0.049	6.37258	0.0297511						11.8813	0.0576471	10.4048	0.0392
				6.05634	0.04925	6.37391	0.0299029						11.8953	0.0579412	10.4094	0.0394
				6.06139	0.0495	6.3745	0.0300546						11.896	0.0582353	10.4147	0.0396
				6.06141	0.04975	6.38333	0.0302064						11.9236	0.0585294	10.4192	0.0398
				6.06184	0.05	6.39249	0.0303582						11.9318	0.0588235	10.4207	0.04
				6.06486	0.05025	6.39293	0.03051						11.9377	0.0591176	10.4234	0.0402
				6.07611	0.0505	6.39393	0.0306618						11.9456	0.0594118	10.4271	0.0404
				6.07679	0.05075	6.39647	0.0308136						11.9559	0.0597059	10.4335	0.0406
				6.0805	0.051	6.39684	0.0309654						11.9746	0.06	10.4351	0.0408
				6.08123	0.05125	6.39721	0.0311172						11.9785	0.0602941	10.4414	0.041
				6.08721	0.0515	6.39863	0.031269						11.9806	0.0605882	10.4424	0.0412
				6.09601	0.05175	6.40266	0.0314208						11.9813	0.0608824	10.451	0.0414
				6.10174	0.052	6.40607	0.0315726						11.9969	0.0611765	10.4579	0.0416
				6.1045	0.05225	6.40679	0.0317243						11.9998	0.0614706	10.459	0.0418
				6.10544	0.0525	6.41369	0.0318761						11.9999	0.0617647	10.4815	0.042
				6.10739	0.05275	6.41712	0.0320279						12.0167	0.0620588	10.4899	0.0422
				6.11394	0.053	6.42046	0.0321797						12.0229	0.0623529	10.5033	0.0424
				6.11417	0.05325	6.42348	0.0323315						12.0286	0.0626471	10.5042	0.0426
				6.12142	0.0535	6.42495	0.0324833						12.0325	0.0629412	10.5221	0.0428
				6.12221	0.05375	6.42536	0.0326351						12.0362	0.0632353	10.5228	0.043
				6.12322	0.054	6.42706	0.0327869						12.0659	0.0635294	10.5268	0.0432
				6.12462	0.05425	6.42722	0.0329387						12.0711	0.0638235	10.5271	0.0434
				6.12871	0.0545	6.42815	0.0330905						12.0819	0.0641176	10.5487	0.0436
				6.13485	0.05475	6.43352	0.0332423						12.0945	0.0644118	10.5509	0.0438
				6.13598	0.055	6.4378	0.033394						12.0967	0.0647059	10.5537	0.044
				6.13612	0.05525	6.44022	0.0335458						12.0989	0.065	10.5545	0.0442
				6.13946	0.0555	6.44105	0.0336976						12.1085	0.0652941	10.5668	0.0444
				6.14448	0.05575	6.44916	0.0338494						12.109	0.0655882	10.5682	0.0446
				6.14488	0.056	6.45316	0.0340012						12.1131	0.0658824	10.5684	0.0448
				6.14537	0.05625	6.45522	0.034153						12.1173	0.0661765	10.5706	0.045
				6.15327	0.0565	6.45586	0.0343048						12.1242	0.0664706	10.5766	0.0452
				6.15528	0.05675	6.45622	0.0344566						12.1657	0.0667647	10.5793	0.0454
				6.15691	0.057	6.46024	0.0346084						12.1662	0.0670588	10.5897	0.0456
				6.15968	0.05725	6.4622	0.0347602						12.1726	0.0673529	10.5993	0.0458
				6.16028	0.0575	6.46364	0.034912						12.1746	0.0676471	10.6094	0.046
				6.16222	0.05775	6.46533	0.0350638						12.1889	0.0679412	10.6165	0.0462
				6.16878	0.058	6.46793	0.0352155						12.1975	0.0682353	10.6372	0.0464
				6.1762	0.05825	6.47093	0.0353673						12.2038	0.0685294	10.645	0.0466
				6.18356	0.0585	6.47449	0.0355191						12.2042	0.0688235	10.6516	0.0468
				6.1858	0.05875	6.47673	0.0356709						12.2067	0.0691176	10.6568	0.047
				6.18784	0.059	6.48026	0.0358227						12.2118	0.0694118	10.6645	0.0472
				6.18857	0.05925	6.48252	0.0359745						12.219	0.0697059	10.667	0.0474
				6.1953	0.0595	6.4844	0.0361263						12.2207	0.07	10.6737	0.0476
				6.19922	0.05975	6.49204	0.0362781						12.2249	0.0702941	10.6749	0.0478
				6.20059	0.06	6.49784	0.0364299						12.2271	0.0705882	10.6818	0.048
				6.20148	0.06025	6.50375	0.0365817						12.2398	0.0708824	10.6822	0.0482
				6.20306	0.0605	6.50866	0.0367335						12.2406	0.0711765	10.6881	0.0484
				6.2031	0.06075	6.50935	0.0368852						12.2489	0.0714706	10.6949	0.0486
				6.20384	0.061	6.51059	0.037037						12.2677	0.0717647	10.6988	0.0488
				6.20738	0.06125	6.51369	0.0371888						12.2748	0.0720588	10.7038	0.049
				6.21116	0.0615	6.51534	0.0373406						12.2777	0.0723529	10.7054	0.0492
				6.21653	0.06175	6.51803	0.0374924						12.2991	0.0726471	10.7134	0.0494
				6.21722	0.062	6.51869	0.0376442						12.3242	0.0729412	10.7158	0.0496
				6.22417	0.06225	6.52018	0.037796						12.326	0.0732353	10.7186	0.0498
				6.23017	0.0625	6.52235	0.0379478						12.3399	0.0735294	10.7201	0.05
				6.23218	0.06275	6.52268	0.0380996						12.3435	0.0738235	10.7232	0.0502
				6.23642	0.063	6.52397	0.0382514						12.3518	0.0741176	10.7378	0.0504
				6.24081	0.06325	6.52974	0.0384032						12.3625	0.0744118	10.7534	0.0506
				6.24349	0.0635	6.53602	0.0385549						12.3704	0.0747059	10.7635	0.0508
				6.24362	0.06375	6.5367	0.0387067						12.3893	0.075	10.7682	0.051
				6.24512	0.064	6.54194	0.0388585						12.4021	0.0752941	10.772	0.0512
				6.2494	0.06425	6.54375	0.0390103						12.4262	0.0755882	10.7773	0.0514
				6.25795	0.0645	6.54437	0.0391621						12.4325	0.0758824	10.778	0.0516
				6.2598	0.06475	6.54487	0.0393139						12.4501	0.0761765	10.7818	0.0518
				6.26334	0.065	6.54718	0.0394657						12.4503	0.0764706	10.7925	0.052
				6.26557	0.06525	6.55884	0.0396175						12.4538	0.0767647	10.808	0.0522
				6.26849	0.0655	6.56101	0.0397693						12.4556	0.0770588	10.8178	0.0524
				6.27028	0.06575	6.56289	0.0399211						12.4645	0.0773529	10.8195	0.0526
				6.27447	0.066	6.5708	0.0400729						12.4712	0.0776471	10.8249	0.0528
				6.27614	0.06625	6.57285	0.0402247						12.4736	0.0779412	10.8255	0.053
				6.27996	0.0665	6.57326	0.0403764						12.4754	0.0782353	10.8305	0.0532
				6.28342	0.06675	6.58041	0.0405282						12.4801	0.0785294	10.8431	0.0534
				6.2937	0.067	6.5809	0.04068						12.4852	0.0788235	10.8522	0.0536
				6.29449	0.06725	6.58684	0.0408318						12.5048	0.0791176	10.8536	0.0538
				6.29745	0.0675	6.58706	0.0409836						12.5062	0.0794118	10.8542	0.054
				6.29765	0.06775	6.58967	0.0411354						12.5086	0.0797059	10.8593	0.0542
				6.29905	0.068	6.59017	0.0412872						12.5087	0.08	10.8596	0.0544
				6.30367	0.06825	6.59384	0.041439						12.518	0.0802941	10.8607	0.0546
				6.30735	0.0685	6.59633	0.0415908						12.5191	0.0805882	10.8668	0.0548
				6.30797	0.06875	6.59681	0.0417426						12.5249	0.0808824	10.8691	0.055
				6.31104	0.069	6.59737	0.0418944						12.5306	0.0811765	10.8694	0.0552
				6.31142	0.06925	6.59747	0.0420461						12.5691	0.0814706	10.8721	0.0554
				6.31253	0.0695	6.59809	0.0421979						12.5806	0.0817647	10.8783	0.0556
				6.31272	0.06975	6.60411	0.0423497						12.5969	0.0820588	10.8885	0.0558
				6.31497	0.07	6.61201	0.0425015						12.6033	0.0823529	10.8921	0.056
				6.32102	0.07025	6.62079	0.0426533						12.6061	0.0826471	10.9029	0.0562
				6.3222	0.0705	6.62103	0.0428051						12.6093	0.0829412	10.9035	0.0564
				6.32332	0.07075	6.62417	0.0429569						12.6118	0.0832353	10.9135	0.0566
				6.32345	0.071	6.62895	0.0431087						12.613	0.0835294	10.9191	0.0568
				6.32514	0.07125	6.63213	0.0432605						12.6164	0.0838235	10.9202	0.057
				6.33205	0.0715	6.63408	0.0434123						12.6186	0.0841176	10.9231	0.0572
				6.34159	0.07175	6.64649	0.0435641						12.6201	0.0844118	10.9236	0.0574
				6.34575	0.072	6.65141	0.0437158						12.6296	0.0847059	10.9245	0.0576
				6.35101	0.07225	6.65259	0.0438676						12.6305	0.085	10.925	0.0578
				6.35129	0.0725	6.6532	0.0440194						12.636	0.0852941	10.9253	0.058
				6.35151	0.07275	6.65631	0.0441712						12.6371	0.0855882	10.9342	0.0582
				6.35646	0.073	6.6573	0.044323						12.6435	0.0858824	10.9455	0.0584
				6.35928	0.07325	6.6574	0.0444748						12.6463	0.0861765	10.9539	0.0586
				6.35936	0.0735	6.66134	0.0446266						12.6622	0.0864706	10.9551	0.0588
				6.36644	0.07375	6.66357	0.0447784						12.6644	0.0867647	10.9562	0.059
				6.36777	0.074	6.66463	0.0449302						12.6656	0.0870588	10.9725	0.0592
				6.37439	0.07425	6.66684	0.045082						12.6676	0.0873529	10.9784	0.0594
				6.37575	0.0745	6.67062	0.0452338						12.6778	0.0876471	10.9808	0.0596
				6.37769	0.07475	6.67404	0.0453855						12.6822	0.0879412	11.0004	0.0598
				6.38168	0.075	6.67795	0.0455373						12.6846	0.0882353	11.0004	0.06
				6.39461	0.07525	6.67952	0.0456891						12.6854	0.0885294	11.0268	0.0602
				6.39479	0.0755	6.68611	0.0458409						12.6855	0.0888235	11.0371	0.0604
				6.39688	0.07575	6.68864	0.0459927						12.7031	0.0891176	11.0376	0.0606
				6.39829	0.076	6.69091	0.0461445						12.705	0.0894118	11.0379	0.0608
				6.39935	0.07625	6.69426	0.0462963						12.7242	0.0897059	11.049	0.061
				6.40598	0.0765	6.69546	0.0464481						12.729	0.09	11.0569	0.0612
				6.40614	0.07675	6.69799	0.0465999						12.7413	0.0902941	11.0577	0.0614
				6.41252	0.077	6.69985	0.0467517						12.7501	0.0905882	11.0598	0.0616
				6.41255	0.07725	6.70263	0.0469035						12.7622	0.0908824	11.0653	0.0618
				6.4127	0.0775	6.70351	0.0470553						12.7706	0.0911765	11.0682	0.062
				6.4129	0.07775	6.70994	0.047207						12.7741	0.0914706	11.0706	0.0622
				6.41358	0.078	6.71659	0.0473588						12.7818	0.0917647	11.0722	0.0624
				6.42185	0.07825	6.72568	0.0475106						12.787	0.0920588	11.0733	0.0626
				6.42452	0.0785	6.72596	0.0476624						12.7888	0.0923529	11.0736	0.0628
				6.43003	0.07875	6.7279	0.0478142						12.7923	0.0926471	11.0908	0.063
				6.43088	0.079	6.72795	0.047966						12.807	0.0929412	11.0932	0.0632
				6.43163	0.07925	6.72854	0.0481178						12.8135	0.0932353	11.0951	0.0634
				6.43658	0.0795	6.72913	0.0482696						12.8162	0.0935294	11.1042	0.0636
				6.43777	0.07975	6.73143	0.0484214						12.8204	0.0938235	11.1117	0.0638
				6.43965	0.08	6.73268	0.0485732						12.8207	0.0941176	11.1167	0.064
				6.44071	0.08025	6.73685	0.048725						12.8222	0.0944118	11.1179	0.0642
				6.44081	0.0805	6.73989	0.0488767						12.8256	0.0947059	11.13	0.0644
				6.44083	0.08075	6.74124	0.0490285						12.8295	0.095	11.1458	0.0646
				6.44087	0.081	6.74758	0.0491803						12.8453	0.0952941	11.1494	0.0648
				6.4434	0.08125	6.74998	0.0493321						12.8537	0.0955882	11.1548	0.065
				6.44374	0.0815	6.75198	0.0494839						12.8548	0.0958824	11.1643	0.0652
				6.44468	0.08175	6.75272	0.0496357						12.8644	0.0961765	11.1669	0.0654
				6.44557	0.082	6.75351	0.0497875						12.8687	0.0964706	11.1682	0.0656
				6.4483	0.08225	6.75657	0.0499393						12.9187	0.0967647	11.17	0.0658
				6.44888	0.0825	6.7613	0.0500911						12.9244	0.0970588	11.1752	0.066
				6.45016	0.08275	6.76203	0.0502429						12.9458	0.0973529	11.1833	0.0662
				6.45016	0.083	6.76756	0.0503947						12.9461	0.0976471	11.1882	0.0664
				6.45113	0.08325	6.76965	0.0505464						12.9592	0.0979412	11.195	0.0666
				6.45676	0.0835	6.77058	0.0506982						12.9601	0.0982353	11.2085	0.0668
				6.45857	0.08375	6.77146	0.05085						12.9628	0.0985294	11.214	0.067
				6.46092	0.084	6.77244	0.0510018						12.9809	0.0988235	11.2174	0.0672
				6.46226	0.08425	6.77498	0.0511536						12.9817	0.0991176	11.2242	0.0674
				6.46309	0.0845	6.77506	0.0513054						12.9986	0.0994118	11.2288	0.0676
				6.46389	0.08475	6.77562	0.0514572						13.0059	0.0997059	11.2354	0.0678
				6.46641	0.085	6.77903	0.051609						13.0071	0.1	11.2385	0.068
				6.46752	0.08525	6.77931	0.0517608						13.0124	0.100294	11.2397	0.0682
				6.46781	0.0855	6.7826	0.0519126						13.0324	0.100588	11.2405	0.0684
				6.47263	0.08575	6.78286	0.0520644						13.0348	0.100882	11.2452	0.0686
				6.48175	0.086	6.78403	0.0522162						13.0354	0.101176	11.246	0.0688
				6.48778	0.08625	6.78474	0.0523679						13.0429	0.101471	11.2503	0.069
				6.48974	0.0865	6.78644	0.0525197						13.0571	0.101765	11.2589	0.0692
				6.49028	0.08675	6.78646	0.0526715						13.0586	0.102059	11.2694	0.0694
				6.49219	0.087	6.78808	0.0528233						13.0688	0.102353	11.2732	0.0696
				6.49294	0.08725	6.79739	0.0529751						13.0733	0.102647	11.2832	0.0698
				6.49487	0.0875	6.79855	0.0531269						13.0779	0.102941	11.2861	0.07
				6.49685	0.08775	6.79941	0.0532787						13.0994	0.103235	11.2881	0.0702
				6.50047	0.088	6.80019	0.0534305						13.1016	0.103529	11.2934	0.0704
				6.50168	0.08825	6.80477	0.0535823						13.118	0.103824	11.2945	0.0706
				6.50185	0.0885	6.80823	0.0537341						13.1324	0.104118	11.2985	0.0708
				6.50737	0.08875	6.81031	0.0538859						13.1445	0.104412	11.3057	0.071
				6.50838	0.089	6.81457	0.0540376						13.1602	0.104706	11.3126	0.0712
				6.50888	0.08925	6.8182	0.0541894						13.1658	0.105	11.3136	0.0714
				6.50911	0.0895	6.82071	0.0543412						13.1723	0.105294	11.3308	0.0716
				6.50918	0.08975	6.82105	0.054493						13.1791	0.105588	11.3327	0.0718
				6.51404	0.09	6.82151	0.0546448						13.1876	0.105882	11.3365	0.072
				6.51803	0.09025	6.82574	0.0547966						13.188	0.106176	11.3432	0.0722
				6.51933	0.0905	6.83124	0.0549484						13.1941	0.106471	11.344	0.0724
				6.52468	0.09075	6.83225	0.0551002						13.1952	0.106765	11.3481	0.0726
				6.53021	0.091	6.83431	0.055252						13.2068	0.107059	11.3659	0.0728
				6.53055	0.09125	6.84007	0.0554038						13.2204	0.107353	11.3749	0.073
				6.53382	0.0915	6.84114	0.0555556						13.2293	0.107647	11.3778	0.0732
				6.53442	0.09175	6.84276	0.0557073						13.2312	0.107941	11.3863	0.0734
				6.53747	0.092	6.84369	0.0558591						13.232	0.108235	11.4043	0.0736
				6.53895	0.09225	6.84392	0.0560109						13.2358	0.108529	11.4102	0.0738
				6.53965	0.0925	6.8451	0.0561627						13.2388	0.108824	11.4398	0.074
				6.54313	0.09275	6.85256	0.0563145						13.2427	0.109118	11.4459	0.0742
				6.54391	0.093	6.85264	0.0564663						13.2509	0.109412	11.4536	0.0744
				6.54872	0.09325	6.85343	0.0566181						13.2647	0.109706	11.462	0.0746
				6.55342	0.0935	6.85397	0.0567699						13.2677	0.11	11.4659	0.0748
				6.55426	0.09375	6.85583	0.0569217						13.2686	0.110294	11.4677	0.075
				6.55439	0.094	6.8591	0.0570735						13.269	0.110588	11.4809	0.0752
				6.55683	0.09425	6.86648	0.0572253						13.2935	0.110882	11.491	0.0754
				6.55723	0.0945	6.87021	0.057377						13.2984	0.111176	11.4953	0.0756
				6.55873	0.09475	6.87043	0.0575288						13.3008	0.111471	11.4958	0.0758
				6.5594	0.095	6.87335	0.0576806						13.3038	0.111765	11.4978	0.076
				6.56006	0.09525	6.8749	0.0578324						13.3128	0.112059	11.4994	0.0762
				6.56524	0.0955	6.87554	0.0579842						13.3187	0.112353	11.5085	0.0764
				6.56765	0.09575	6.87562	0.058136						13.3227	0.112647	11.5122	0.0766
				6.56926	0.096	6.8832	0.0582878						13.3264	0.112941	11.5189	0.0768
				6.57104	0.09625	6.88842	0.0584396						13.3338	0.113235	11.5216	0.077
				6.57238	0.0965	6.88921	0.0585914						13.345	0.113529	11.5225	0.0772
				6.57271	0.09675	6.89207	0.0587432						13.3501	0.113824	11.5252	0.0774
				6.57502	0.097	6.8936	0.058895						13.3614	0.114118	11.546	0.0776
				6.57547	0.09725	6.89583	0.0590468						13.3682	0.114412	11.5475	0.0778
				6.57565	0.0975	6.89868	0.0591985						13.3744	0.114706	11.5482	0.078
				6.58774	0.09775	6.89997	0.0593503						13.3816	0.115	11.5486	0.0782
				6.58979	0.098	6.90053	0.0595021						13.3902	0.115294	11.5499	0.0784
				6.59372	0.09825	6.90253	0.0596539						13.394	0.115588	11.5512	0.0786
				6.59373	0.0985	6.9057	0.0598057						13.3974	0.115882	11.5531	0.0788
				6.59412	0.09875	6.90639	0.0599575						13.4212	0.116176	11.5572	0.079
				6.59458	0.099	6.90654	0.0601093						13.4285	0.116471	11.5621	0.0792
				6.595	0.09925	6.91013	0.0602611						13.4466	0.116765	11.581	0.0794
				6.59853	0.0995	6.9109	0.0604129						13.4483	0.117059	11.5878	0.0796
				6.61853	0.09975	6.91394	0.0605647						13.4515	0.117353	11.5943	0.0798
				6.61877	0.1	6.91684	0.0607165						13.4565	0.117647	11.5944	0.08
				6.62063	0.10025	6.91784	0.0608682						13.4648	0.117941	11.5984	0.0802
				6.62222	0.1005	6.91875	0.06102						13.4656	0.118235	11.6029	0.0804
				6.62329	0.10075	6.92071	0.0611718						13.4885	0.118529	11.6033	0.0806
				6.62439	0.101	6.92131	0.0613236						13.4953	0.118824	11.6051	0.0808
				6.62875	0.10125	6.92399	0.0614754						13.5064	0.119118	11.6058	0.081
				6.63317	0.1015	6.92491	0.0616272						13.5154	0.119412	11.6156	0.0812
				6.63661	0.10175	6.92637	0.061779						13.5179	0.119706	11.6264	0.0814
				6.63828	0.102	6.92702	0.0619308						13.5261	0.12	11.6265	0.0816
				6.64157	0.10225	6.92709	0.0620826						13.5425	0.120294	11.6302	0.0818
				6.64859	0.1025	6.92865	0.0622344						13.5435	0.120588	11.6339	0.082
				6.65024	0.10275	6.92869	0.0623862						13.5465	0.120882	11.6384	0.0822
				6.65311	0.103	6.92891	0.0625379						13.5577	0.121176	11.6392	0.0824
				6.65378	0.10325	6.92934	0.0626897						13.5706	0.121471	11.6407	0.0826
				6.65437	0.1035	6.93101	0.0628415						13.5754	0.121765	11.643	0.0828
				6.6563	0.10375	6.93688	0.0629933						13.5806	0.122059	11.6466	0.083
				6.65638	0.104	6.93751	0.0631451						13.5931	0.122353	11.6532	0.0832
				6.6603	0.10425	6.93854	0.0632969						13.5932	0.122647	11.6543	0.0834
				6.6641	0.1045	6.94158	0.0634487						13.5971	0.122941	11.6545	0.0836
				6.66815	0.10475	6.9427	0.0636005						13.5994	0.123235	11.6597	0.0838
				6.66924	0.105	6.94446	0.0637523						13.6023	0.123529	11.6678	0.084
				6.67381	0.10525	6.94771	0.0639041						13.6081	0.123824	11.6767	0.0842
				6.67472	0.1055	6.95082	0.0640559						13.6105	0.124118	11.6786	0.0844
				6.68433	0.10575	6.95187	0.0642077						13.6157	0.124412	11.6814	0.0846
				6.68511	0.106	6.9529	0.0643594						13.6273	0.124706	11.6855	0.0848
				6.68675	0.10625	6.95585	0.0645112						13.6276	0.125	11.6909	0.085
				6.68754	0.1065	6.95658	0.064663						13.6277	0.125294	11.6953	0.0852
				6.69133	0.10675	6.95893	0.0648148						13.6285	0.125588	11.7013	0.0854
				6.6972	0.107	6.96696	0.0649666						13.6326	0.125882	11.7075	0.0856
				6.69965	0.10725	6.96902	0.0651184						13.6349	0.126176	11.7097	0.0858
				6.70599	0.1075	6.96983	0.0652702						13.6423	0.126471	11.7136	0.086
				6.70669	0.10775	6.97358	0.065422						13.6444	0.126765	11.7148	0.0862
				6.70953	0.108	6.97383	0.0655738						13.6461	0.127059	11.7232	0.0864
				6.71012	0.10825	6.97545	0.0657256						13.6539	0.127353	11.7238	0.0866
				6.7121	0.1085	6.97876	0.0658774						13.6621	0.127647	11.7297	0.0868
				6.7125	0.10875	6.97947	0.0660291						13.6641	0.127941	11.7333	0.087
				6.71381	0.109	6.98156	0.0661809						13.6715	0.128235	11.7383	0.0872
				6.71686	0.10925	6.98185	0.0663327						13.678	0.128529	11.745	0.0874
				6.71692	0.1095	6.98189	0.0664845						13.682	0.128824	11.7463	0.0876
				6.71793	0.10975	6.98351	0.0666363						13.6839	0.129118	11.7494	0.0878
				6.72098	0.11	6.98397	0.0667881						13.6856	0.129412	11.7514	0.088
				6.72312	0.11025	6.98707	0.0669399						13.686	0.129706	11.7523	0.0882
				6.72385	0.1105	6.98894	0.0670917						13.7012	0.13	11.7611	0.0884
				6.72599	0.11075	6.99067	0.0672435						13.7017	0.130294	11.7614	0.0886
				6.72739	0.111	6.99134	0.0673953						13.7178	0.130588	11.7678	0.0888
				6.72868	0.11125	6.99149	0.0675471						13.7216	0.130882	11.7681	0.089
				6.73075	0.1115	6.99258	0.0676988						13.7262	0.131176	11.7736	0.0892
				6.73202	0.11175	6.9929	0.0678506						13.7291	0.131471	11.7778	0.0894
				6.73265	0.112	6.99459	0.0680024						13.7431	0.131765	11.7814	0.0896
				6.73447	0.11225	6.99623	0.0681542						13.7506	0.132059	11.7907	0.0898
				6.73557	0.1125	6.99647	0.068306						13.7548	0.132353	11.8083	0.09
				6.73563	0.11275	6.99973	0.0684578						13.7587	0.132647	11.8116	0.0902
				6.73929	0.113	6.99979	0.0686096						13.774	0.132941	11.8282	0.0904
				6.73966	0.11325	7.00214	0.0687614						13.778	0.133235	11.8362	0.0906
				6.74176	0.1135	7.00285	0.0689132						13.7944	0.133529	11.8509	0.0908
				6.74213	0.11375	7.00678	0.069065						13.8005	0.133824	11.8527	0.091
				6.74891	0.114	7.00737	0.0692168						13.8089	0.134118	11.8543	0.0912
				6.74956	0.11425	7.00799	0.0693685						13.8311	0.134412	11.8558	0.0914
				6.75397	0.1145	7.00809	0.0695203						13.8399	0.134706	11.856	0.0916
				6.75461	0.11475	7.01064	0.0696721						13.8415	0.135	11.8756	0.0918
				6.76068	0.115	7.01698	0.0698239						13.8431	0.135294	11.8781	0.092
				6.76147	0.11525	7.01957	0.0699757						13.8504	0.135588	11.9015	0.0922
				6.76257	0.1155	7.01994	0.0701275						13.8554	0.135882	11.9085	0.0924
				6.76688	0.11575	7.02514	0.0702793						13.8743	0.136176	11.917	0.0926
				6.76694	0.116	7.02586	0.0704311						13.8933	0.136471	11.9174	0.0928
				6.76932	0.11625	7.02736	0.0705829						13.8934	0.136765	11.9215	0.093
				6.77032	0.1165	7.03485	0.0707347						13.8959	0.137059	11.9251	0.0932
				6.77585	0.11675	7.03567	0.0708865						13.8977	0.137353	11.9292	0.0934
				6.7789	0.117	7.03947	0.0710383						13.9018	0.137647	11.9347	0.0936
				6.77899	0.11725	7.04226	0.07119						13.902	0.137941	11.9357	0.0938
				6.78156	0.1175	7.04332	0.0713418						13.9092	0.138235	11.9358	0.094
				6.78201	0.11775	7.04366	0.0714936						13.9108	0.138529	11.9361	0.0942
				6.78254	0.118	7.04542	0.0716454						13.9153	0.138824	11.9381	0.0944
				6.78361	0.11825	7.04671	0.0717972						13.9188	0.139118	11.9388	0.0946
				6.79069	0.1185	7.04782	0.071949						13.9212	0.139412	11.9451	0.0948
				6.79485	0.11875	7.05243	0.0721008						13.9319	0.139706	11.9459	0.095
				6.79669	0.119	7.05377	0.0722526						13.9334	0.14	11.9464	0.0952
				6.80155	0.11925	7.0541	0.0724044						13.9396	0.140294	11.9511	0.0954
				6.80258	0.1195	7.05805	0.0725562						13.94	0.140588	11.9545	0.0956
				6.80279	0.11975	7.0592	0.072708						13.9417	0.140882	11.9584	0.0958
				6.80585	0.12	7.06033	0.0728597						13.9593	0.141176	11.9621	0.096
				6.80631	0.12025	7.06726	0.0730115						13.9643	0.141471	11.9818	0.0962
				6.80716	0.1205	7.06792	0.0731633						13.9663	0.141765	11.993	0.0964
				6.81171	0.12075	7.07301	0.0733151						13.9812	0.142059	11.9951	0.0966
				6.81446	0.121	7.07328	0.0734669						13.9958	0.142353	11.9958	0.0968
				6.81457	0.12125	7.07527	0.0736187						13.9987	0.142647	12.0005	0.097
				6.81631	0.1215	7.07539	0.0737705						13.999	0.142941	12.0033	0.0972
				6.81841	0.12175	7.07653	0.0739223						14.0035	0.143235	12.0376	0.0974
				6.81943	0.122	7.07721	0.0740741						14.01	0.143529	12.044	0.0976
				6.82277	0.12225	7.0788	0.0742259						14.0151	0.143824	12.0453	0.0978
				6.82283	0.1225	7.08075	0.0743777						14.0183	0.144118	12.0515	0.098
				6.82285	0.12275	7.08283	0.0745294						14.0273	0.144412	12.0708	0.0982
				6.82297	0.123	7.08337	0.0746812						14.0359	0.144706	12.0711	0.0984
				6.82338	0.12325	7.08563	0.074833						14.0517	0.145	12.0761	0.0986
				6.82513	0.1235	7.08607	0.0749848						14.0529	0.145294	12.0788	0.0988
				6.82544	0.12375	7.08808	0.0751366						14.0564	0.145588	12.0856	0.099
				6.82784	0.124	7.089	0.0752884						14.0575	0.145882	12.091	0.0992
				6.83048	0.12425	7.09283	0.0754402						14.0612	0.146176	12.0924	0.0994
				6.83051	0.1245	7.09443	0.075592						14.0627	0.146471	12.0929	0.0996
				6.83078	0.12475	7.09531	0.0757438						14.08	0.146765	12.0974	0.0998
				6.83425	0.125	7.09547	0.0758956						14.0811	0.147059	12.1024	0.1
				6.83439	0.12525	7.09588	0.0760474						14.0943	0.147353	12.1028	0.1002
				6.83626	0.1255	7.0965	0.0761991						14.1069	0.147647	12.1103	0.1004
				6.83865	0.12575	7.09933	0.0763509						14.1177	0.147941	12.1115	0.1006
				6.84047	0.126	7.09971	0.0765027						14.1247	0.148235	12.1118	0.1008
				6.84391	0.12625	7.10019	0.0766545						14.1264	0.148529	12.1139	0.101
				6.8457	0.1265	7.10394	0.0768063						14.1359	0.148824	12.1143	0.1012
				6.84653	0.12675	7.10408	0.0769581						14.1458	0.149118	12.1161	0.1014
				6.84979	0.127	7.10412	0.0771099						14.1488	0.149412	12.1231	0.1016
				6.85254	0.12725	7.10801	0.0772617						14.1515	0.149706	12.1275	0.1018
				6.85425	0.1275	7.10804	0.0774135						14.1523	0.15	12.1333	0.102
				6.85627	0.12775	7.11077	0.0775653						14.1647	0.150294	12.1337	0.1022
				6.85644	0.128	7.11083	0.0777171						14.1711	0.150588	12.1353	0.1024
				6.8576	0.12825	7.11897	0.0778689						14.1793	0.150882	12.1363	0.1026
				6.85828	0.1285	7.12042	0.0780206						14.1812	0.151176	12.1422	0.1028
				6.86473	0.12875	7.12279	0.0781724						14.1816	0.151471	12.1428	0.103
				6.86578	0.129	7.1303	0.0783242						14.1833	0.151765	12.1459	0.1032
				6.86738	0.12925	7.13048	0.078476						14.1888	0.152059	12.15	0.1034
				6.8702	0.1295	7.13167	0.0786278						14.1892	0.152353	12.1505	0.1036
				6.87199	0.12975	7.13215	0.0787796						14.1993	0.152647	12.1518	0.1038
				6.8737	0.13	7.13226	0.0789314						14.2024	0.152941	12.1554	0.104
				6.87562	0.13025	7.13492	0.0790832						14.218	0.153235	12.1576	0.1042
				6.87622	0.1305	7.13606	0.079235						14.2477	0.153529	12.1645	0.1044
				6.87753	0.13075	7.13713	0.0793868						14.2613	0.153824	12.1685	0.1046
				6.88422	0.131	7.13899	0.0795386						14.2849	0.154118	12.189	0.1048
				6.88431	0.13125	7.14421	0.0796903						14.2973	0.154412	12.1898	0.105
				6.88788	0.1315	7.14572	0.0798421						14.302	0.154706	12.1906	0.1052
				6.88972	0.13175	7.14863	0.0799939						14.3068	0.155	12.2041	0.1054
				6.89097	0.132	7.15005	0.0801457						14.316	0.155294	12.2193	0.1056
				6.891	0.13225	7.15053	0.0802975						14.3246	0.155588	12.2225	0.1058
				6.89104	0.1325	7.15131	0.0804493						14.3254	0.155882	12.2301	0.106
				6.89671	0.13275	7.15261	0.0806011						14.3293	0.156176	12.2384	0.1062
				6.89725	0.133	7.15329	0.0807529						14.3314	0.156471	12.2407	0.1064
				6.89855	0.13325	7.15698	0.0809047						14.3496	0.156765	12.2413	0.1066
				6.90129	0.1335	7.15764	0.0810565						14.3531	0.157059	12.2456	0.1068
				6.90327	0.13375	7.15978	0.0812083						14.3638	0.157353	12.2493	0.107
				6.90515	0.134	7.16061	0.08136						14.3727	0.157647	12.2513	0.1072
				6.90579	0.13425	7.1677	0.0815118						14.3742	0.157941	12.2525	0.1074
				6.9086	0.1345	7.16998	0.0816636						14.3753	0.158235	12.2565	0.1076
				6.90995	0.13475	7.17068	0.0818154						14.3829	0.158529	12.2619	0.1078
				6.91034	0.135	7.17079	0.0819672						14.3888	0.158824	12.2632	0.108
				6.91387	0.13525	7.17311	0.082119						14.389	0.159118	12.2673	0.1082
				6.914	0.1355	7.17434	0.0822708						14.3912	0.159412	12.2799	0.1084
				6.91509	0.13575	7.17464	0.0824226						14.4209	0.159706	12.283	0.1086
				6.91743	0.136	7.17568	0.0825744						14.4391	0.16	12.2867	0.1088
				6.91916	0.13625	7.17856	0.0827262						14.4436	0.160294	12.2952	0.109
				6.91993	0.1365	7.18303	0.082878						14.4454	0.160588	12.3	0.1092
				6.9213	0.13675	7.1851	0.0830298						14.4484	0.160882	12.3084	0.1094
				6.92361	0.137	7.18632	0.0831815						14.4551	0.161176	12.3094	0.1096
				6.92896	0.13725	7.18652	0.0833333						14.4587	0.161471	12.3134	0.1098
				6.93346	0.1375	7.18676	0.0834851						14.4754	0.161765	12.3138	0.11
				6.93555	0.13775	7.18717	0.0836369						14.4767	0.162059	12.316	0.1102
				6.93627	0.138	7.18772	0.0837887						14.4871	0.162353	12.3191	0.1104
				6.93851	0.13825	7.18996	0.0839405						14.5038	0.162647	12.3213	0.1106
				6.94086	0.1385	7.19226	0.0840923						14.5105	0.162941	12.3275	0.1108
				6.94812	0.13875	7.19366	0.0842441						14.5109	0.163235	12.3309	0.111
				6.94895	0.139	7.19423	0.0843959						14.5386	0.163529	12.3319	0.1112
				6.95271	0.13925	7.19463	0.0845477						14.5505	0.163824	12.3365	0.1114
				6.95339	0.1395	7.19942	0.0846995						14.561	0.164118	12.342	0.1116
				6.95418	0.13975	7.20686	0.0848512						14.5704	0.164412	12.3436	0.1118
				6.95917	0.14	7.20828	0.085003						14.5743	0.164706	12.3457	0.112
				6.96069	0.14025	7.20849	0.0851548						14.578	0.165	12.3457	0.1122
				6.96518	0.1405	7.21063	0.0853066						14.5793	0.165294	12.3494	0.1124
				6.969	0.14075	7.21116	0.0854584						14.5877	0.165588	12.3617	0.1126
				6.9694	0.141	7.21331	0.0856102						14.5897	0.165882	12.3623	0.1128
				6.97166	0.14125	7.21693	0.085762						14.6095	0.166176	12.3715	0.113
				6.9729	0.1415	7.21714	0.0859138						14.6183	0.166471	12.3777	0.1132
				6.97336	0.14175	7.22002	0.0860656						14.6564	0.166765	12.3863	0.1134
				6.97596	0.142	7.22136	0.0862174						14.6807	0.167059	12.3871	0.1136
				6.97617	0.14225	7.22169	0.0863692						14.6893	0.167353	12.3874	0.1138
				6.97673	0.1425	7.22825	0.0865209						14.7061	0.167647	12.3943	0.114
				6.97875	0.14275	7.22981	0.0866727						14.7097	0.167941	12.4001	0.1142
				6.97928	0.143	7.23122	0.0868245						14.7222	0.168235	12.401	0.1144
				6.97952	0.14325	7.23431	0.0869763						14.7247	0.168529	12.4024	0.1146
				6.98064	0.1435	7.23442	0.0871281						14.7753	0.168824	12.4038	0.1148
				6.98236	0.14375	7.23561	0.0872799						14.7799	0.169118	12.4064	0.115
				6.98321	0.144	7.2363	0.0874317						14.783	0.169412	12.4347	0.1152
				6.98362	0.14425	7.23778	0.0875835						14.7859	0.169706	12.4353	0.1154
				6.98425	0.1445	7.23962	0.0877353						14.7876	0.17	12.4365	0.1156
				6.98972	0.14475	7.23984	0.0878871						14.7901	0.170294	12.4448	0.1158
				6.99015	0.145	7.24563	0.0880389						14.8022	0.170588	12.4467	0.116
				6.99376	0.14525	7.24567	0.0881906						14.8213	0.170882	12.4481	0.1162
				6.99534	0.1455	7.24635	0.0883424						14.8241	0.171176	12.449	0.1164
				6.99571	0.14575	7.24717	0.0884942						14.8264	0.171471	12.4494	0.1166
				6.99583	0.146	7.24841	0.088646						14.8456	0.171765	12.4521	0.1168
				6.99761	0.14625	7.25285	0.0887978						14.8609	0.172059	12.4576	0.117
				6.99764	0.1465	7.25416	0.0889496						14.8623	0.172353	12.4668	0.1172
				7.00012	0.14675	7.25461	0.0891014						14.8624	0.172647	12.4705	0.1174
				7.00024	0.147	7.25493	0.0892532						14.8787	0.172941	12.4712	0.1176
				7.00326	0.14725	7.25574	0.089405						14.8829	0.173235	12.4747	0.1178
				7.00373	0.1475	7.25604	0.0895568						14.883	0.173529	12.4796	0.118
				7.00404	0.14775	7.2564	0.0897086						14.8867	0.173824	12.4808	0.1182
				7.00487	0.148	7.25674	0.0898604						14.8932	0.174118	12.4823	0.1184
				7.0062	0.14825	7.25687	0.0900121						14.9115	0.174412	12.4936	0.1186
				7.00646	0.1485	7.25719	0.0901639						14.9149	0.174706	12.499	0.1188
				7.00804	0.14875	7.26038	0.0903157						14.929	0.175	12.5102	0.119
				7.00824	0.149	7.26059	0.0904675						14.9442	0.175294	12.5185	0.1192
				7.01087	0.14925	7.2625	0.0906193						14.9472	0.175588	12.5186	0.1194
				7.01183	0.1495	7.26434	0.0907711						14.9538	0.175882	12.5189	0.1196
				7.01464	0.14975	7.26456	0.0909229						14.9546	0.176176	12.5236	0.1198
				7.01467	0.15	7.26594	0.0910747						14.968	0.176471	12.5264	0.12
				7.01517	0.15025	7.26635	0.0912265						14.9746	0.176765	12.5296	0.1202
				7.01622	0.1505	7.26833	0.0913783						14.9756	0.177059	12.5341	0.1204
				7.02209	0.15075	7.26936	0.0915301						14.9771	0.177353	12.5378	0.1206
				7.02592	0.151	7.27009	0.0916818						14.987	0.177647	12.548	0.1208
				7.02842	0.15125	7.27333	0.0918336						14.9966	0.177941	12.5481	0.121
				7.03015	0.1515	7.27829	0.0919854						14.9977	0.178235	12.5509	0.1212
				7.03069	0.15175	7.27851	0.0921372						15.0048	0.178529	12.5578	0.1214
				7.03566	0.152	7.27878	0.092289						15.0067	0.178824	12.5603	0.1216
				7.03748	0.15225	7.28051	0.0924408						15.0083	0.179118	12.5604	0.1218
				7.03864	0.1525	7.28132	0.0925926						15.0089	0.179412	12.5636	0.122
				7.03941	0.15275	7.28643	0.0927444						15.0114	0.179706	12.5639	0.1222
				7.03962	0.153	7.29062	0.0928962						15.0202	0.18	12.5692	0.1224
				7.04147	0.15325	7.29118	0.093048						15.021	0.180294	12.5807	0.1226
				7.04322	0.1535	7.29368	0.0931998						15.0266	0.180588	12.5943	0.1228
				7.0433	0.15375	7.29537	0.0933515						15.0466	0.180882	12.5943	0.123
				7.04658	0.154	7.29655	0.0935033						15.0531	0.181176	12.5951	0.1232
				7.04893	0.15425	7.29759	0.0936551						15.0537	0.181471	12.5978	0.1234
				7.05031	0.1545	7.30054	0.0938069						15.0577	0.181765	12.5979	0.1236
				7.05164	0.15475	7.30081	0.0939587						15.0729	0.182059	12.5982	0.1238
				7.05298	0.155	7.30118	0.0941105						15.0809	0.182353	12.5989	0.124
				7.05441	0.15525	7.3023	0.0942623						15.084	0.182647	12.6068	0.1242
				7.05517	0.1555	7.30555	0.0944141						15.1075	0.182941	12.6077	0.1244
				7.05667	0.15575	7.30889	0.0945659						15.1287	0.183235	12.6104	0.1246
				7.05757	0.156	7.31052	0.0947177						15.1457	0.183529	12.6108	0.1248
				7.05909	0.15625	7.31732	0.0948695						15.1613	0.183824	12.612	0.125
				7.05993	0.1565	7.31733	0.0950213						15.1775	0.184118	12.6141	0.1252
				7.05997	0.15675	7.31861	0.095173						15.222	0.184412	12.6174	0.1254
				7.0673	0.157	7.3189	0.0953248						15.2273	0.184706	12.6194	0.1256
				7.06887	0.15725	7.31967	0.0954766						15.2363	0.185	12.6266	0.1258
				7.07077	0.1575	7.32012	0.0956284						15.2374	0.185294	12.6304	0.126
				7.0739	0.15775	7.32095	0.0957802						15.242	0.185588	12.6329	0.1262
				7.07399	0.158	7.32319	0.095932						15.2511	0.185882	12.6459	0.1264
				7.07457	0.15825	7.32368	0.0960838						15.2675	0.186176	12.6466	0.1266
				7.07519	0.1585	7.32373	0.0962356						15.2811	0.186471	12.6478	0.1268
				7.07607	0.15875	7.32784	0.0963874						15.2824	0.186765	12.648	0.127
				7.07686	0.159	7.32884	0.0965392						15.2865	0.187059	12.6484	0.1272
				7.07934	0.15925	7.32989	0.096691						15.2923	0.187353	12.6542	0.1274
				7.08043	0.1595	7.33344	0.0968427						15.2936	0.187647	12.6542	0.1276
				7.08093	0.15975	7.33512	0.0969945						15.2986	0.187941	12.6604	0.1278
				7.08095	0.16	7.33636	0.0971463						15.3166	0.188235	12.6651	0.128
				7.08288	0.16025	7.3435	0.0972981						15.33	0.188529	12.6671	0.1282
				7.08339	0.1605	7.34831	0.0974499						15.3345	0.188824	12.6754	0.1284
				7.08417	0.16075	7.34857	0.0976017						15.3401	0.189118	12.6845	0.1286
				7.08477	0.161	7.3514	0.0977535						15.3472	0.189412	12.6883	0.1288
				7.08686	0.16125	7.35285	0.0979053						15.3496	0.189706	12.6894	0.129
				7.08866	0.1615	7.35405	0.0980571						15.3565	0.19	12.6912	0.1292
				7.09026	0.16175	7.35816	0.0982089						15.3578	0.190294	12.6936	0.1294
				7.09097	0.162	7.3602	0.0983607						15.365	0.190588	12.6942	0.1296
				7.09145	0.16225	7.36121	0.0985124						15.3714	0.190882	12.6962	0.1298
				7.09385	0.1625	7.3643	0.0986642						15.373	0.191176	12.7084	0.13
				7.09389	0.16275	7.36447	0.098816						15.3997	0.191471	12.7091	0.1302
				7.09404	0.163	7.36552	0.0989678						15.4027	0.191765	12.712	0.1304
				7.09651	0.16325	7.36795	0.0991196						15.4064	0.192059	12.717	0.1306
				7.10045	0.1635	7.36837	0.0992714						15.4112	0.192353	12.7227	0.1308
				7.10165	0.16375	7.37128	0.0994232						15.4169	0.192647	12.7266	0.131
				7.10304	0.164	7.37359	0.099575						15.4183	0.192941	12.731	0.1312
				7.10469	0.16425	7.38027	0.0997268						15.4292	0.193235	12.7331	0.1314
				7.1072	0.1645	7.38048	0.0998786						15.4528	0.193529	12.7375	0.1316
				7.1089	0.16475	7.38239	0.10003						15.4619	0.193824	12.7385	0.1318
				7.10928	0.165	7.3827	0.100182						15.4675	0.194118	12.7427	0.132
				7.11201	0.16525	7.38408	0.100334						15.4686	0.194412	12.7468	0.1322
				7.11305	0.1655	7.3856	0.100486						15.483	0.194706	12.7576	0.1324
				7.11505	0.16575	7.38809	0.100638						15.4951	0.195	12.7642	0.1326
				7.11608	0.166	7.38964	0.100789						15.4986	0.195294	12.765	0.1328
				7.11647	0.16625	7.38966	0.100941						15.4992	0.195588	12.7665	0.133
				7.11672	0.1665	7.39133	0.101093						15.5252	0.195882	12.768	0.1332
				7.11674	0.16675	7.3919	0.101245						15.5266	0.196176	12.7686	0.1334
				7.11699	0.167	7.39372	0.101396						15.535	0.196471	12.7714	0.1336
				7.11717	0.16725	7.39409	0.101548						15.5498	0.196765	12.7728	0.1338
				7.11772	0.1675	7.39419	0.1017						15.5534	0.197059	12.7842	0.134
				7.11794	0.16775	7.39465	0.101852						15.575	0.197353	12.7848	0.1342
				7.11906	0.168	7.3948	0.102004						15.5804	0.197647	12.7906	0.1344
				7.11941	0.16825	7.39521	0.102155						15.586	0.197941	12.791	0.1346
				7.12192	0.1685	7.39634	0.102307						15.5877	0.198235	12.7967	0.1348
				7.12247	0.16875	7.39698	0.102459						15.5929	0.198529	12.8044	0.135
				7.12655	0.169	7.39975	0.102611						15.5964	0.198824	12.8056	0.1352
				7.12709	0.16925	7.40353	0.102763						15.6046	0.199118	12.8124	0.1354
				7.12712	0.1695	7.40413	0.102914						15.6067	0.199412	12.8124	0.1356
				7.12852	0.16975	7.4058	0.103066						15.6101	0.199706	12.8127	0.1358
				7.13213	0.17	7.4089	0.103218						15.6111	0.2	12.817	0.136
				7.1341	0.17025	7.40917	0.10337						15.6167	0.200294	12.8186	0.1362
				7.13455	0.1705	7.40933	0.103522						15.6236	0.200588	12.8282	0.1364
				7.13488	0.17075	7.41135	0.103673						15.6266	0.200882	12.8295	0.1366
				7.13699	0.171	7.41465	0.103825						15.6368	0.201176	12.8367	0.1368
				7.13793	0.17125	7.41564	0.103977						15.6399	0.201471	12.8411	0.137
				7.14144	0.1715	7.41628	0.104129						15.6415	0.201765	12.8498	0.1372
				7.14278	0.17175	7.41643	0.104281						15.6421	0.202059	12.8499	0.1374
				7.14498	0.172	7.41842	0.104432						15.6444	0.202353	12.8522	0.1376
				7.14563	0.17225	7.42159	0.104584						15.6449	0.202647	12.853	0.1378
				7.14574	0.1725	7.4235	0.104736						15.6483	0.202941	12.8561	0.138
				7.1471	0.17275	7.42637	0.104888						15.6513	0.203235	12.8564	0.1382
				7.14714	0.173	7.42755	0.105039						15.6552	0.203529	12.8579	0.1384
				7.15227	0.17325	7.4295	0.105191						15.6554	0.203824	12.859	0.1386
				7.15738	0.1735	7.43159	0.105343						15.659	0.204118	12.8669	0.1388
				7.15987	0.17375	7.43414	0.105495						15.6596	0.204412	12.869	0.139
				7.1604	0.174	7.43434	0.105647						15.6628	0.204706	12.8846	0.1392
				7.16354	0.17425	7.43637	0.105798						15.6658	0.205	12.8852	0.1394
				7.16439	0.1745	7.4379	0.10595						15.6663	0.205294	12.9006	0.1396
				7.16646	0.17475	7.43843	0.106102						15.6666	0.205588	12.9058	0.1398
				7.17631	0.175	7.44277	0.106254						15.6684	0.205882	12.9121	0.14
				7.17712	0.17525	7.44391	0.106406						15.6731	0.206176	12.9176	0.1402
				7.1775	0.1755	7.44462	0.106557						15.6845	0.206471	12.9287	0.1404
				7.178	0.17575	7.4455	0.106709						15.6957	0.206765	12.9304	0.1406
				7.18308	0.176	7.44567	0.106861						15.707	0.207059	12.9336	0.1408
				7.18706	0.17625	7.44714	0.107013						15.7074	0.207353	12.9405	0.141
				7.18833	0.1765	7.45278	0.107165						15.7233	0.207647	12.9493	0.1412
				7.18972	0.17675	7.45535	0.107316						15.7385	0.207941	12.9525	0.1414
				7.19086	0.177	7.45549	0.107468						15.7402	0.208235	12.9547	0.1416
				7.19207	0.17725	7.45659	0.10762						15.7403	0.208529	12.9594	0.1418
				7.19309	0.1775	7.45838	0.107772						15.7458	0.208824	12.9642	0.142
				7.19387	0.17775	7.46677	0.107923						15.7482	0.209118	12.9658	0.1422
				7.20287	0.178	7.46692	0.108075						15.76	0.209412	12.9668	0.1424
				7.20371	0.17825	7.46997	0.108227						15.7686	0.209706	12.9722	0.1426
				7.20386	0.1785	7.47052	0.108379						15.7902	0.21	12.9783	0.1428
				7.20731	0.17875	7.47262	0.108531						15.7904	0.210294	12.981	0.143
				7.20737	0.179	7.47327	0.108682						15.8038	0.210588	12.9867	0.1432
				7.20845	0.17925	7.47362	0.108834						15.8045	0.210882	12.9893	0.1434
				7.21	0.1795	7.47485	0.108986						15.8126	0.211176	12.9903	0.1436
				7.21175	0.17975	7.4751	0.109138						15.8255	0.211471	12.9906	0.1438
				7.21209	0.18	7.47694	0.10929						15.8298	0.211765	12.997	0.144
				7.21302	0.18025	7.47702	0.109441						15.8358	0.212059	13.0023	0.1442
				7.21538	0.1805	7.48072	0.109593						15.8369	0.212353	13.0072	0.1444
				7.21939	0.18075	7.48131	0.109745						15.8381	0.212647	13.0247	0.1446
				7.22076	0.181	7.48412	0.109897						15.8474	0.212941	13.0285	0.1448
				7.2215	0.18125	7.48438	0.110049						15.8532	0.213235	13.0291	0.145
				7.22358	0.1815	7.48676	0.1102						15.8572	0.213529	13.0349	0.1452
				7.22782	0.18175	7.4892	0.110352						15.8575	0.213824	13.0368	0.1454
				7.23088	0.182	7.48929	0.110504						15.8886	0.214118	13.042	0.1456
				7.23529	0.18225	7.49024	0.110656						15.8916	0.214412	13.0482	0.1458
				7.23552	0.1825	7.49355	0.110808						15.8954	0.214706	13.0494	0.146
				7.2357	0.18275	7.49637	0.110959						15.908	0.215	13.0655	0.1462
				7.23585	0.183	7.49709	0.111111						15.9081	0.215294	13.0681	0.1464
				7.23587	0.18325	7.49944	0.111263						15.9282	0.215588	13.0715	0.1466
				7.23744	0.1835	7.50154	0.111415						15.9295	0.215882	13.0721	0.1468
				7.23863	0.18375	7.50254	0.111566						15.9392	0.216176	13.0735	0.147
				7.24129	0.184	7.50347	0.111718						15.9431	0.216471	13.0771	0.1472
				7.24545	0.18425	7.50357	0.11187						15.9466	0.216765	13.0801	0.1474
				7.24827	0.1845	7.505	0.112022						15.9532	0.217059	13.0815	0.1476
				7.24971	0.18475	7.50712	0.112174						15.9582	0.217353	13.0927	0.1478
				7.25088	0.185	7.50916	0.112325						15.9701	0.217647	13.1003	0.148
				7.25274	0.18525	7.51019	0.112477						15.9763	0.217941	13.1004	0.1482
				7.25596	0.1855	7.51084	0.112629						15.9781	0.218235	13.1019	0.1484
				7.26635	0.18575	7.51176	0.112781						15.9833	0.218529	13.1055	0.1486
				7.26876	0.186	7.51189	0.112933						15.9854	0.218824	13.1143	0.1488
				7.26898	0.18625	7.51269	0.113084						15.995	0.219118	13.1148	0.149
				7.26951	0.1865	7.51281	0.113236						15.999	0.219412	13.1175	0.1492
				7.26962	0.18675	7.51418	0.113388						16.0044	0.219706	13.1256	0.1494
				7.27105	0.187	7.51434	0.11354						16.0088	0.22	13.1412	0.1496
				7.27169	0.18725	7.51442	0.113692						16.0091	0.220294	13.1453	0.1498
				7.27278	0.1875	7.51446	0.113843						16.0188	0.220588	13.1461	0.15
				7.27287	0.18775	7.51566	0.113995						16.0588	0.220882	13.1498	0.1502
				7.27292	0.188	7.51694	0.114147						16.0852	0.221176	13.1543	0.1504
				7.27306	0.18825	7.51735	0.114299						16.0864	0.221471	13.1548	0.1506
				7.27378	0.1885	7.51829	0.114451						16.0895	0.221765	13.1559	0.1508
				7.27521	0.18875	7.51918	0.114602						16.1289	0.222059	13.1563	0.151
				7.27648	0.189	7.51981	0.114754						16.1319	0.222353	13.1595	0.1512
				7.27784	0.18925	7.52086	0.114906						16.148	0.222647	13.1596	0.1514
				7.28001	0.1895	7.52396	0.115058						16.1487	0.222941	13.1599	0.1516
				7.28325	0.18975	7.52604	0.115209						16.1497	0.223235	13.1602	0.1518
				7.28858	0.19	7.52675	0.115361						16.1646	0.223529	13.1609	0.152
				7.29091	0.19025	7.5299	0.115513						16.1762	0.223824	13.1623	0.1522
				7.29204	0.1905	7.52994	0.115665						16.1792	0.224118	13.1642	0.1524
				7.29386	0.19075	7.53086	0.115817						16.1977	0.224412	13.1643	0.1526
				7.29389	0.191	7.53171	0.115968						16.2036	0.224706	13.1668	0.1528
				7.29773	0.19125	7.53205	0.11612						16.2171	0.225	13.1701	0.153
				7.29797	0.1915	7.53283	0.116272						16.2204	0.225294	13.1778	0.1532
				7.29941	0.19175	7.53346	0.116424						16.2364	0.225588	13.1778	0.1534
				7.30181	0.192	7.53454	0.116576						16.2396	0.225882	13.1799	0.1536
				7.30339	0.19225	7.53889	0.116727						16.2485	0.226176	13.184	0.1538
				7.30382	0.1925	7.54006	0.116879						16.2488	0.226471	13.1843	0.154
				7.30485	0.19275	7.54017	0.117031						16.2523	0.226765	13.1931	0.1542
				7.30494	0.193	7.54301	0.117183						16.2573	0.227059	13.1948	0.1544
				7.30727	0.19325	7.54358	0.117335						16.2698	0.227353	13.2011	0.1546
				7.31052	0.1935	7.54424	0.117486						16.2748	0.227647	13.2192	0.1548
				7.3107	0.19375	7.54587	0.117638						16.2795	0.227941	13.2226	0.155
				7.3167	0.194	7.5466	0.11779						16.2851	0.228235	13.2252	0.1552
				7.31893	0.19425	7.54784	0.117942						16.3037	0.228529	13.2278	0.1554
				7.32001	0.1945	7.54844	0.118094						16.3188	0.228824	13.2291	0.1556
				7.32026	0.19475	7.54885	0.118245						16.3204	0.229118	13.2412	0.1558
				7.32038	0.195	7.54905	0.118397						16.3241	0.229412	13.2443	0.156
				7.32189	0.19525	7.54986	0.118549						16.3437	0.229706	13.2456	0.1562
				7.32355	0.1955	7.55003	0.118701						16.358	0.23	13.2468	0.1564
				7.32374	0.19575	7.55275	0.118852						16.3601	0.230294	13.2477	0.1566
				7.32623	0.196	7.55302	0.119004						16.3625	0.230588	13.2485	0.1568
				7.32625	0.19625	7.55326	0.119156						16.3794	0.230882	13.2494	0.157
				7.32699	0.1965	7.55498	0.119308						16.3876	0.231176	13.2508	0.1572
				7.32806	0.19675	7.55588	0.11946						16.391	0.231471	13.2508	0.1574
				7.32963	0.197	7.55616	0.119611						16.3936	0.231765	13.2512	0.1576
				7.32981	0.19725	7.55682	0.119763						16.3959	0.232059	13.2587	0.1578
				7.33184	0.1975	7.55784	0.119915						16.3983	0.232353	13.2593	0.158
				7.33414	0.19775	7.55792	0.120067						16.4097	0.232647	13.2668	0.1582
				7.33616	0.198	7.55832	0.120219						16.4124	0.232941	13.2735	0.1584
				7.3402	0.19825	7.55878	0.12037						16.4209	0.233235	13.2747	0.1586
				7.34438	0.1985	7.56062	0.120522						16.4246	0.233529	13.277	0.1588
				7.34552	0.19875	7.56205	0.120674						16.4396	0.233824	13.2793	0.159
				7.34609	0.199	7.56245	0.120826						16.4426	0.234118	13.2829	0.1592
				7.34777	0.19925	7.5625	0.120978						16.4442	0.234412	13.2893	0.1594
				7.34955	0.1995	7.56402	0.121129						16.4447	0.234706	13.2979	0.1596
				7.35014	0.19975	7.56618	0.121281						16.446	0.235	13.2983	0.1598
				7.35234	0.2	7.57614	0.121433						16.468	0.235294	13.2986	0.16
				7.35544	0.20025	7.58045	0.121585						16.4737	0.235588	13.309	0.1602
				7.35839	0.2005	7.58227	0.121736						16.4745	0.235882	13.3102	0.1604
				7.35845	0.20075	7.58241	0.121888						16.4801	0.236176	13.3176	0.1606
				7.36016	0.201	7.58296	0.12204						16.4827	0.236471	13.3176	0.1608
				7.36183	0.20125	7.58353	0.122192						16.4867	0.236765	13.3222	0.161
				7.36459	0.2015	7.58679	0.122344						16.4985	0.237059	13.3237	0.1612
				7.36494	0.20175	7.58838	0.122495						16.5096	0.237353	13.3294	0.1614
				7.36542	0.202	7.58864	0.122647						16.5131	0.237647	13.3314	0.1616
				7.36954	0.20225	7.59044	0.122799						16.5174	0.237941	13.3357	0.1618
				7.37185	0.2025	7.59156	0.122951						16.5191	0.238235	13.3395	0.162
				7.37456	0.20275	7.59159	0.123103						16.5211	0.238529	13.34	0.1622
				7.37694	0.203	7.59277	0.123254						16.541	0.238824	13.3426	0.1624
				7.3794	0.20325	7.59292	0.123406						16.557	0.239118	13.3489	0.1626
				7.38583	0.2035	7.59461	0.123558						16.5664	0.239412	13.3531	0.1628
				7.38922	0.20375	7.5963	0.12371						16.5818	0.239706	13.3544	0.163
				7.38959	0.204	7.59754	0.123862						16.5995	0.24	13.3547	0.1632
				7.39163	0.20425	7.59915	0.124013						16.6269	0.240294	13.3591	0.1634
				7.39382	0.2045	7.60161	0.124165						16.63	0.240588	13.3605	0.1636
				7.39431	0.20475	7.60216	0.124317						16.6336	0.240882	13.3625	0.1638
				7.39519	0.205	7.60274	0.124469						16.6453	0.241176	13.3646	0.164
				7.39542	0.20525	7.60281	0.124621						16.6552	0.241471	13.3674	0.1642
				7.39566	0.2055	7.6057	0.124772						16.6555	0.241765	13.3744	0.1644
				7.39934	0.20575	7.60886	0.124924						16.6593	0.242059	13.3789	0.1646
				7.40263	0.206	7.60905	0.125076						16.6669	0.242353	13.3853	0.1648
				7.40385	0.20625	7.61032	0.125228						16.6671	0.242647	13.3887	0.165
				7.40411	0.2065	7.61231	0.125379						16.6739	0.242941	13.3916	0.1652
				7.40577	0.20675	7.61257	0.125531						16.6838	0.243235	13.4004	0.1654
				7.40606	0.207	7.61269	0.125683						16.685	0.243529	13.4101	0.1656
				7.40686	0.20725	7.61359	0.125835						16.6853	0.243824	13.4102	0.1658
				7.40958	0.2075	7.61478	0.125987						16.6868	0.244118	13.4142	0.166
				7.41326	0.20775	7.61695	0.126138						16.6926	0.244412	13.4199	0.1662
				7.41651	0.208	7.61725	0.12629						16.6936	0.244706	13.4203	0.1664
				7.41802	0.20825	7.62054	0.126442						16.7036	0.245	13.4264	0.1666
				7.41911	0.2085	7.6222	0.126594						16.7103	0.245294	13.4301	0.1668
				7.42078	0.20875	7.62272	0.126746						16.7179	0.245588	13.4329	0.167
				7.42291	0.209	7.62896	0.126897						16.7247	0.245882	13.4381	0.1672
				7.42305	0.20925	7.62931	0.127049						16.7328	0.246176	13.4381	0.1674
				7.42321	0.2095	7.62975	0.127201						16.7493	0.246471	13.4455	0.1676
				7.42336	0.20975	7.63162	0.127353						16.7611	0.246765	13.4473	0.1678
				7.42426	0.21	7.6344	0.127505						16.7696	0.247059	13.4526	0.168
				7.4256	0.21025	7.63661	0.127656						16.7738	0.247353	13.456	0.1682
				7.42616	0.2105	7.6391	0.127808						16.7808	0.247647	13.4586	0.1684
				7.42727	0.21075	7.63919	0.12796						16.7879	0.247941	13.469	0.1686
				7.42746	0.211	7.64101	0.128112						16.7898	0.248235	13.4713	0.1688
				7.42912	0.21125	7.6411	0.128264						16.7946	0.248529	13.4732	0.169
				7.42941	0.2115	7.64356	0.128415						16.8005	0.248824	13.4786	0.1692
				7.42972	0.21175	7.64545	0.128567						16.8037	0.249118	13.4812	0.1694
				7.43037	0.212	7.64565	0.128719						16.8097	0.249412	13.4865	0.1696
				7.4322	0.21225	7.6458	0.128871						16.8097	0.249706	13.4874	0.1698
				7.43437	0.2125	7.64606	0.129022						16.8098	0.25	13.4876	0.17
				7.43449	0.21275	7.64656	0.129174						16.8245	0.250294	13.4978	0.1702
				7.43635	0.213	7.64702	0.129326						16.8285	0.250588	13.5057	0.1704
				7.43679	0.21325	7.64865	0.129478						16.8661	0.250882	13.5067	0.1706
				7.43726	0.2135	7.64871	0.12963						16.8759	0.251176	13.512	0.1708
				7.43805	0.21375	7.64876	0.129781						16.8802	0.251471	13.5123	0.171
				7.43933	0.214	7.64879	0.129933						16.8989	0.251765	13.5161	0.1712
				7.44208	0.21425	7.64936	0.130085						16.9057	0.252059	13.5175	0.1714
				7.44449	0.2145	7.65099	0.130237						16.9078	0.252353	13.5175	0.1716
				7.44687	0.21475	7.65245	0.130389						16.9142	0.252647	13.5214	0.1718
				7.44817	0.215	7.65255	0.13054						16.9166	0.252941	13.534	0.172
				7.45155	0.21525	7.65367	0.130692						16.9244	0.253235	13.5407	0.1722
				7.45216	0.2155	7.65456	0.130844						16.9272	0.253529	13.5423	0.1724
				7.45276	0.21575	7.6546	0.130996						16.9326	0.253824	13.5445	0.1726
				7.45408	0.216	7.65552	0.131148						16.9375	0.254118	13.55	0.1728
				7.45653	0.21625	7.65628	0.131299						16.9377	0.254412	13.5558	0.173
				7.45728	0.2165	7.65838	0.131451						16.9509	0.254706	13.5591	0.1732
				7.46005	0.21675	7.65949	0.131603						16.9525	0.255	13.5641	0.1734
				7.46178	0.217	7.66022	0.131755						16.9539	0.255294	13.5649	0.1736
				7.46266	0.21725	7.66185	0.131906						16.9682	0.255588	13.5653	0.1738
				7.47084	0.2175	7.66505	0.132058						16.9692	0.255882	13.5688	0.174
				7.47133	0.21775	7.67001	0.13221						16.9807	0.256176	13.5696	0.1742
				7.47206	0.218	7.67012	0.132362						16.9961	0.256471	13.5701	0.1744
				7.47252	0.21825	7.67061	0.132514						16.9965	0.256765	13.5703	0.1746
				7.47448	0.2185	7.67237	0.132665						17.0018	0.257059	13.5708	0.1748
				7.47544	0.21875	7.67551	0.132817						17.012	0.257353	13.5907	0.175
				7.47589	0.219	7.67867	0.132969						17.0287	0.257647	13.5939	0.1752
				7.47608	0.21925	7.68953	0.133121						17.0404	0.257941	13.5965	0.1754
				7.47646	0.2195	7.69328	0.133273						17.045	0.258235	13.6009	0.1756
				7.47878	0.21975	7.69399	0.133424						17.0465	0.258529	13.6019	0.1758
				7.47963	0.22	7.69441	0.133576						17.051	0.258824	13.6091	0.176
				7.48013	0.22025	7.69581	0.133728						17.0542	0.259118	13.6092	0.1762
				7.4805	0.2205	7.69608	0.13388						17.0781	0.259412	13.6092	0.1764
				7.48142	0.22075	7.69684	0.134032						17.0788	0.259706	13.612	0.1766
				7.48209	0.221	7.69752	0.134183						17.0813	0.26	13.6137	0.1768
				7.48494	0.22125	7.69914	0.134335						17.0817	0.260294	13.6151	0.177
				7.48789	0.2215	7.70082	0.134487						17.0918	0.260588	13.6325	0.1772
				7.48852	0.22175	7.70101	0.134639						17.1016	0.260882	13.6363	0.1774
				7.49104	0.222	7.70271	0.134791						17.1137	0.261176	13.6433	0.1776
				7.49226	0.22225	7.7033	0.134942						17.1151	0.261471	13.6518	0.1778
				7.49277	0.2225	7.70338	0.135094						17.1294	0.261765	13.6562	0.178
				7.49423	0.22275	7.70396	0.135246						17.138	0.262059	13.6639	0.1782
				7.49816	0.223	7.70442	0.135398						17.1388	0.262353	13.6643	0.1784
				7.49841	0.22325	7.70466	0.135549						17.1457	0.262647	13.6704	0.1786
				7.49905	0.2235	7.70661	0.135701						17.1497	0.262941	13.6717	0.1788
				7.49946	0.22375	7.70712	0.135853						17.161	0.263235	13.6733	0.179
				7.4999	0.224	7.70756	0.136005						17.1649	0.263529	13.6742	0.1792
				7.50074	0.22425	7.70854	0.136157						17.1711	0.263824	13.6742	0.1794
				7.5009	0.2245	7.71008	0.136308						17.1764	0.264118	13.6769	0.1796
				7.50349	0.22475	7.71063	0.13646						17.1835	0.264412	13.6824	0.1798
				7.50666	0.225	7.71465	0.136612						17.193	0.264706	13.6839	0.18
				7.50936	0.22525	7.71583	0.136764						17.2028	0.265	13.6922	0.1802
				7.50954	0.2255	7.71594	0.136916						17.2045	0.265294	13.6957	0.1804
				7.51116	0.22575	7.71904	0.137067						17.2229	0.265588	13.6981	0.1806
				7.51136	0.226	7.72002	0.137219						17.2246	0.265882	13.6982	0.1808
				7.51153	0.22625	7.72237	0.137371						17.2252	0.266176	13.7004	0.181
				7.51177	0.2265	7.72253	0.137523						17.231	0.266471	13.7011	0.1812
				7.51468	0.22675	7.72453	0.137675						17.2313	0.266765	13.7025	0.1814
				7.51557	0.227	7.72485	0.137826						17.2353	0.267059	13.704	0.1816
				7.51721	0.22725	7.72518	0.137978						17.2398	0.267353	13.7041	0.1818
				7.5187	0.2275	7.72641	0.13813						17.2412	0.267647	13.7055	0.182
				7.52011	0.22775	7.73385	0.138282						17.2552	0.267941	13.7085	0.1822
				7.52192	0.228	7.73686	0.138434						17.2601	0.268235	13.7108	0.1824
				7.52471	0.22825	7.73737	0.138585						17.2714	0.268529	13.7114	0.1826
				7.52529	0.2285	7.73762	0.138737						17.2715	0.268824	13.713	0.1828
				7.52568	0.22875	7.73771	0.138889						17.307	0.269118	13.7206	0.183
				7.52777	0.229	7.73824	0.139041						17.3124	0.269412	13.7268	0.1832
				7.53004	0.22925	7.74017	0.139192						17.3147	0.269706	13.7275	0.1834
				7.53154	0.2295	7.74209	0.139344						17.319	0.27	13.7288	0.1836
				7.53508	0.22975	7.74637	0.139496						17.3191	0.270294	13.7302	0.1838
				7.53617	0.23	7.75072	0.139648						17.3216	0.270588	13.7304	0.184
				7.53622	0.23025	7.75335	0.1398						17.3271	0.270882	13.7315	0.1842
				7.53772	0.2305	7.75363	0.139951						17.3284	0.271176	13.7373	0.1844
				7.53973	0.23075	7.75382	0.140103						17.3377	0.271471	13.7389	0.1846
				7.54363	0.231	7.75829	0.140255						17.3549	0.271765	13.7407	0.1848
				7.54632	0.23125	7.75957	0.140407						17.3564	0.272059	13.7477	0.185
				7.54708	0.2315	7.75999	0.140559						17.3595	0.272353	13.7502	0.1852
				7.54894	0.23175	7.76095	0.14071						17.3731	0.272647	13.7536	0.1854
				7.55461	0.232	7.76289	0.140862						17.3928	0.272941	13.754	0.1856
				7.55601	0.23225	7.76402	0.141014						17.3952	0.273235	13.7564	0.1858
				7.55683	0.2325	7.76474	0.141166						17.3997	0.273529	13.7595	0.186
				7.55789	0.23275	7.76644	0.141318						17.4209	0.273824	13.7608	0.1862
				7.56045	0.233	7.76682	0.141469						17.4331	0.274118	13.7622	0.1864
				7.56502	0.23325	7.76743	0.141621						17.4396	0.274412	13.7629	0.1866
				7.56503	0.2335	7.76756	0.141773						17.4398	0.274706	13.7644	0.1868
				7.56799	0.23375	7.76888	0.141925						17.4413	0.275	13.7658	0.187
				7.56873	0.234	7.77039	0.142077						17.4444	0.275294	13.7718	0.1872
				7.57155	0.23425	7.77156	0.142228						17.4505	0.275588	13.7833	0.1874
				7.5718	0.2345	7.77298	0.14238						17.4636	0.275882	13.7885	0.1876
				7.57365	0.23475	7.77373	0.142532						17.4648	0.276176	13.792	0.1878
				7.57476	0.235	7.77584	0.142684						17.4729	0.276471	13.795	0.188
				7.5756	0.23525	7.77589	0.142835						17.473	0.276765	13.7968	0.1882
				7.57623	0.2355	7.77638	0.142987						17.4818	0.277059	13.8001	0.1884
				7.57819	0.23575	7.77746	0.143139						17.4953	0.277353	13.8117	0.1886
				7.57987	0.236	7.77765	0.143291						17.4973	0.277647	13.8123	0.1888
				7.58255	0.23625	7.77772	0.143443						17.4974	0.277941	13.8174	0.189
				7.58403	0.2365	7.77804	0.143594						17.4995	0.278235	13.8223	0.1892
				7.58458	0.23675	7.77845	0.143746						17.501	0.278529	13.8225	0.1894
				7.5859	0.237	7.78442	0.143898						17.5129	0.278824	13.8245	0.1896
				7.5861	0.23725	7.78506	0.14405						17.5135	0.279118	13.8358	0.1898
				7.58632	0.2375	7.78512	0.144202						17.5337	0.279412	13.8441	0.19
				7.58724	0.23775	7.78636	0.144353						17.5496	0.279706	13.8533	0.1902
				7.58783	0.238	7.78856	0.144505						17.5535	0.28	13.8654	0.1904
				7.59146	0.23825	7.78922	0.144657						17.5602	0.280294	13.8689	0.1906
				7.59183	0.2385	7.78929	0.144809						17.5798	0.280588	13.8698	0.1908
				7.59188	0.23875	7.79095	0.144961						17.5809	0.280882	13.8705	0.191
				7.59287	0.239	7.79205	0.145112						17.5813	0.281176	13.874	0.1912
				7.59292	0.23925	7.79326	0.145264						17.5964	0.281471	13.8746	0.1914
				7.59396	0.2395	7.79386	0.145416						17.6137	0.281765	13.8847	0.1916
				7.59662	0.23975	7.79453	0.145568						17.6152	0.282059	13.8848	0.1918
				7.59958	0.24	7.79457	0.145719						17.628	0.282353	13.8881	0.192
				7.60499	0.24025	7.79716	0.145871						17.6286	0.282647	13.8889	0.1922
				7.60669	0.2405	7.79768	0.146023						17.6321	0.282941	13.8892	0.1924
				7.60732	0.24075	7.79976	0.146175						17.6327	0.283235	13.897	0.1926
				7.60939	0.241	7.79999	0.146327						17.6626	0.283529	13.9042	0.1928
				7.61003	0.24125	7.80037	0.146478						17.6629	0.283824	13.9045	0.193
				7.61123	0.2415	7.80131	0.14663						17.6716	0.284118	13.9067	0.1932
				7.61144	0.24175	7.80133	0.146782						17.6735	0.284412	13.9072	0.1934
				7.61467	0.242	7.80144	0.146934						17.6836	0.284706	13.9145	0.1936
				7.61621	0.24225	7.80299	0.147086						17.6883	0.285	13.9169	0.1938
				7.61951	0.2425	7.80344	0.147237						17.6899	0.285294	13.9199	0.194
				7.62084	0.24275	7.80538	0.147389						17.7018	0.285588	13.9265	0.1942
				7.62329	0.243	7.80773	0.147541						17.7112	0.285882	13.9275	0.1944
				7.62338	0.24325	7.80838	0.147693						17.7191	0.286176	13.9276	0.1946
				7.62497	0.2435	7.8093	0.147845						17.7213	0.286471	13.9297	0.1948
				7.62707	0.24375	7.80938	0.147996						17.7216	0.286765	13.9342	0.195
				7.62747	0.244	7.81104	0.148148						17.7259	0.287059	13.9347	0.1952
				7.62782	0.24425	7.81222	0.1483						17.7322	0.287353	13.9394	0.1954
				7.62819	0.2445	7.81365	0.148452						17.7366	0.287647	13.9404	0.1956
				7.62896	0.24475	7.81931	0.148604						17.7375	0.287941	13.9409	0.1958
				7.62968	0.245	7.82051	0.148755						17.7576	0.288235	13.944	0.196
				7.63135	0.24525	7.82091	0.148907						17.763	0.288529	13.9446	0.1962
				7.6342	0.2455	7.8261	0.149059						17.7665	0.288824	13.9475	0.1964
				7.63575	0.24575	7.82622	0.149211						17.7704	0.289118	13.9574	0.1966
				7.63622	0.246	7.82717	0.149362						17.7713	0.289412	13.9658	0.1968
				7.63837	0.24625	7.82752	0.149514						17.7911	0.289706	13.968	0.197
				7.63905	0.2465	7.82822	0.149666						17.8032	0.29	13.9755	0.1972
				7.63936	0.24675	7.83116	0.149818						17.8254	0.290294	13.9764	0.1974
				7.63943	0.247	7.83233	0.14997						17.8296	0.290588	13.9778	0.1976
				7.63945	0.24725	7.83263	0.150121						17.8435	0.290882	13.979	0.1978
				7.64182	0.2475	7.83593	0.150273						17.8472	0.291176	13.9811	0.198
				7.64232	0.24775	7.83785	0.150425						17.8512	0.291471	13.9814	0.1982
				7.64593	0.248	7.83879	0.150577						17.8568	0.291765	13.9823	0.1984
				7.64635	0.24825	7.84058	0.150729						17.8629	0.292059	13.9856	0.1986
				7.64976	0.2485	7.84094	0.15088						17.8636	0.292353	13.9863	0.1988
				7.65091	0.24875	7.84259	0.151032						17.8663	0.292647	13.9901	0.199
				7.65247	0.249	7.84275	0.151184						17.8687	0.292941	13.9904	0.1992
				7.65277	0.24925	7.84368	0.151336						17.87	0.293235	13.9905	0.1994
				7.65339	0.2495	7.84574	0.151488						17.88	0.293529	13.991	0.1996
				7.65651	0.24975	7.84586	0.151639						17.885	0.293824	13.9913	0.1998
				7.6575	0.25	7.84642	0.151791						17.8887	0.294118	13.9915	0.2
				7.6584	0.25025	7.84661	0.151943						17.8923	0.294412	13.9918	0.2002
				7.65888	0.2505	7.84731	0.152095						17.898	0.294706	13.9963	0.2004
				7.65947	0.25075	7.84815	0.152247						17.9043	0.295	13.9966	0.2006
				7.66114	0.251	7.85152	0.152398						17.9099	0.295294	13.9971	0.2008
				7.66255	0.25125	7.85288	0.15255						17.9157	0.295588	13.9979	0.201
				7.66488	0.2515	7.85507	0.152702						17.916	0.295882	13.9984	0.2012
				7.66535	0.25175	7.85522	0.152854						17.92	0.296176	14.0051	0.2014
				7.66561	0.252	7.85526	0.153005						17.9213	0.296471	14.0059	0.2016
				7.66783	0.25225	7.85644	0.153157						17.9395	0.296765	14.0087	0.2018
				7.67065	0.2525	7.85959	0.153309						17.9465	0.297059	14.0113	0.202
				7.67165	0.25275	7.85995	0.153461						17.9504	0.297353	14.0114	0.2022
				7.67252	0.253	7.86288	0.153613						17.9522	0.297647	14.0139	0.2024
				7.67444	0.25325	7.8632	0.153764						17.9571	0.297941	14.0155	0.2026
				7.67805	0.2535	7.86543	0.153916						17.9649	0.298235	14.0155	0.2028
				7.67989	0.25375	7.86544	0.154068						17.9672	0.298529	14.0246	0.203
				7.68093	0.254	7.86607	0.15422						17.9783	0.298824	14.0285	0.2032
				7.68125	0.25425	7.86786	0.154372						17.9891	0.299118	14.035	0.2034
				7.68237	0.2545	7.87177	0.154523						17.9906	0.299412	14.0374	0.2036
				7.68291	0.25475	7.87275	0.154675						17.9969	0.299706	14.0403	0.2038
				7.68353	0.255	7.87335	0.154827						17.9972	0.3	14.0467	0.204
				7.6901	0.25525	7.87341	0.154979						18.0131	0.300294	14.0568	0.2042
				7.69135	0.2555	7.87728	0.155131						18.0156	0.300588	14.0584	0.2044
				7.69312	0.25575	7.87859	0.155282						18.0284	0.300882	14.0723	0.2046
				7.69385	0.256	7.88119	0.155434						18.0305	0.301176	14.0805	0.2048
				7.69468	0.25625	7.88187	0.155586						18.0354	0.301471	14.0816	0.205
				7.69544	0.2565	7.88231	0.155738						18.0407	0.301765	14.083	0.2052
				7.69589	0.25675	7.88236	0.155889						18.041	0.302059	14.0879	0.2054
				7.6961	0.257	7.88585	0.156041						18.0677	0.302353	14.0901	0.2056
				7.70163	0.25725	7.88741	0.156193						18.0693	0.302647	14.0972	0.2058
				7.70268	0.2575	7.88931	0.156345						18.0739	0.302941	14.0982	0.206
				7.70555	0.25775	7.88967	0.156497						18.0839	0.303235	14.1029	0.2062
				7.70639	0.258	7.88972	0.156648						18.0849	0.303529	14.1033	0.2064
				7.70753	0.25825	7.89058	0.1568						18.0864	0.303824	14.1152	0.2066
				7.7081	0.2585	7.89114	0.156952						18.0908	0.304118	14.1154	0.2068
				7.70873	0.25875	7.8914	0.157104						18.0917	0.304412	14.1181	0.207
				7.70893	0.259	7.89339	0.157256						18.0944	0.304706	14.12	0.2072
				7.70977	0.25925	7.89366	0.157407						18.103	0.305	14.1277	0.2074
				7.7106	0.2595	7.89514	0.157559						18.1034	0.305294	14.1315	0.2076
				7.71555	0.25975	7.8954	0.157711						18.109	0.305588	14.1425	0.2078
				7.71637	0.26	7.89886	0.157863						18.1093	0.305882	14.1453	0.208
				7.7174	0.26025	7.89895	0.158015						18.1134	0.306176	14.1456	0.2082
				7.7178	0.2605	7.89984	0.158166						18.129	0.306471	14.1466	0.2084
				7.71807	0.26075	7.90206	0.158318						18.1351	0.306765	14.1522	0.2086
				7.71903	0.261	7.9032	0.15847						18.1353	0.307059	14.1582	0.2088
				7.72628	0.26125	7.90322	0.158622						18.1473	0.307353	14.1583	0.209
				7.72686	0.2615	7.90512	0.158774						18.1477	0.307647	14.1611	0.2092
				7.72756	0.26175	7.9085	0.158925						18.1498	0.307941	14.164	0.2094
				7.72771	0.262	7.90901	0.159077						18.1625	0.308235	14.1655	0.2096
				7.72826	0.26225	7.90911	0.159229						18.1668	0.308529	14.1657	0.2098
				7.73238	0.2625	7.90945	0.159381						18.1685	0.308824	14.1676	0.21
				7.7351	0.26275	7.91061	0.159532						18.1864	0.309118	14.1677	0.2102
				7.73533	0.263	7.91306	0.159684						18.191	0.309412	14.1694	0.2104
				7.73851	0.26325	7.9142	0.159836						18.1964	0.309706	14.1699	0.2106
				7.74123	0.2635	7.91498	0.159988						18.2017	0.31	14.1729	0.2108
				7.74137	0.26375	7.91623	0.16014						18.2161	0.310294	14.1731	0.211
				7.74153	0.264	7.91793	0.160291						18.2197	0.310588	14.1757	0.2112
				7.74179	0.26425	7.91837	0.160443						18.2204	0.310882	14.1827	0.2114
				7.74227	0.2645	7.91937	0.160595						18.2316	0.311176	14.1847	0.2116
				7.74274	0.26475	7.92033	0.160747						18.2358	0.311471	14.1938	0.2118
				7.74402	0.265	7.92041	0.160899						18.2502	0.311765	14.1967	0.212
				7.74569	0.26525	7.92075	0.16105						18.2506	0.312059	14.1975	0.2122
				7.74858	0.2655	7.92077	0.161202						18.2571	0.312353	14.1984	0.2124
				7.74875	0.26575	7.921	0.161354						18.2639	0.312647	14.1987	0.2126
				7.74906	0.266	7.92151	0.161506						18.2672	0.312941	14.2045	0.2128
				7.75663	0.26625	7.92192	0.161658						18.2879	0.313235	14.2054	0.213
				7.76214	0.2665	7.92216	0.161809						18.3053	0.313529	14.2056	0.2132
				7.76299	0.26675	7.92409	0.161961						18.3099	0.313824	14.2068	0.2134
				7.76677	0.267	7.92486	0.162113						18.3156	0.314118	14.2116	0.2136
				7.76743	0.26725	7.92671	0.162265						18.3171	0.314412	14.2181	0.2138
				7.76826	0.2675	7.92699	0.162417						18.318	0.314706	14.22	0.214
				7.76965	0.26775	7.92766	0.162568						18.319	0.315	14.2443	0.2142
				7.77067	0.268	7.9277	0.16272						18.3284	0.315294	14.2463	0.2144
				7.77126	0.26825	7.92921	0.162872						18.329	0.315588	14.2476	0.2146
				7.77212	0.2685	7.93009	0.163024						18.3301	0.315882	14.2531	0.2148
				7.7741	0.26875	7.93034	0.163175						18.3382	0.316176	14.256	0.215
				7.78059	0.269	7.9325	0.163327						18.34	0.316471	14.2664	0.2152
				7.78708	0.26925	7.93343	0.163479						18.3411	0.316765	14.2705	0.2154
				7.78804	0.2695	7.93359	0.163631						18.3462	0.317059	14.2717	0.2156
				7.78821	0.26975	7.93399	0.163783						18.3684	0.317353	14.2748	0.2158
				7.79099	0.27	7.93467	0.163934						18.3702	0.317647	14.2816	0.216
				7.79519	0.27025	7.93683	0.164086						18.3833	0.317941	14.2826	0.2162
				7.79537	0.2705	7.93815	0.164238						18.3885	0.318235	14.2865	0.2164
				7.79651	0.27075	7.93924	0.16439						18.3941	0.318529	14.2872	0.2166
				7.79821	0.271	7.94023	0.164542						18.3956	0.318824	14.2882	0.2168
				7.80037	0.27125	7.94243	0.164693						18.3965	0.319118	14.2897	0.217
				7.80194	0.2715	7.94328	0.164845						18.4072	0.319412	14.3002	0.2172
				7.80381	0.27175	7.94333	0.164997						18.4095	0.319706	14.3044	0.2174
				7.80475	0.272	7.9471	0.165149						18.4216	0.32	14.315	0.2176
				7.80514	0.27225	7.9491	0.165301						18.4508	0.320294	14.318	0.2178
				7.80588	0.2725	7.94997	0.165452						18.4577	0.320588	14.3249	0.218
				7.80614	0.27275	7.95045	0.165604						18.4634	0.320882	14.3267	0.2182
				7.80708	0.273	7.95369	0.165756						18.4681	0.321176	14.3309	0.2184
				7.80907	0.27325	7.95387	0.165908						18.4743	0.321471	14.335	0.2186
				7.8105	0.2735	7.95792	0.16606						18.4774	0.321765	14.3443	0.2188
				7.81504	0.27375	7.95914	0.166211						18.4791	0.322059	14.3474	0.219
				7.8175	0.274	7.9603	0.166363						18.4816	0.322353	14.3533	0.2192
				7.81827	0.27425	7.9603	0.166515						18.4839	0.322647	14.3536	0.2194
				7.81868	0.2745	7.96118	0.166667						18.4945	0.322941	14.3611	0.2196
				7.82075	0.27475	7.96423	0.166818						18.5176	0.323235	14.3641	0.2198
				7.82475	0.275	7.96755	0.16697						18.5207	0.323529	14.3767	0.22
				7.82481	0.27525	7.96843	0.167122						18.5235	0.323824	14.3825	0.2202
				7.82727	0.2755	7.96935	0.167274						18.5269	0.324118	14.3941	0.2204
				7.82873	0.27575	7.97135	0.167426						18.5309	0.324412	14.3947	0.2206
				7.82899	0.276	7.97412	0.167577						18.5483	0.324706	14.4106	0.2208
				7.8291	0.27625	7.97529	0.167729						18.5518	0.325	14.4132	0.221
				7.82992	0.2765	7.97771	0.167881						18.5519	0.325294	14.4142	0.2212
				7.83223	0.27675	7.97823	0.168033						18.5572	0.325588	14.4174	0.2214
				7.83446	0.277	7.97839	0.168185						18.5631	0.325882	14.4205	0.2216
				7.83671	0.27725	7.97927	0.168336						18.5637	0.326176	14.4239	0.2218
				7.83864	0.2775	7.97995	0.168488						18.5706	0.326471	14.4294	0.222
				7.84059	0.27775	7.98144	0.16864						18.5954	0.326765	14.4368	0.2222
				7.84129	0.278	7.98458	0.168792						18.5982	0.327059	14.437	0.2224
				7.84183	0.27825	7.98485	0.168944						18.6029	0.327353	14.4405	0.2226
				7.84333	0.2785	7.98685	0.169095						18.6037	0.327647	14.4407	0.2228
				7.84444	0.27875	7.98733	0.169247						18.623	0.327941	14.4457	0.223
				7.84654	0.279	7.98779	0.169399						18.6249	0.328235	14.453	0.2232
				7.84949	0.27925	7.9887	0.169551						18.6267	0.328529	14.4586	0.2234
				7.85388	0.2795	7.99109	0.169702						18.645	0.328824	14.465	0.2236
				7.85665	0.27975	7.99147	0.169854						18.6509	0.329118	14.4703	0.2238
				7.85747	0.28	7.99227	0.170006						18.6587	0.329412	14.4752	0.224
				7.85909	0.28025	7.99283	0.170158						18.6737	0.329706	14.4776	0.2242
				7.85911	0.2805	7.99288	0.17031						18.6742	0.33	14.4827	0.2244
				7.86503	0.28075	7.99318	0.170461						18.6784	0.330294	14.4869	0.2246
				7.86508	0.281	7.99344	0.170613						18.6849	0.330588	14.4951	0.2248
				7.86755	0.28125	7.99387	0.170765						18.688	0.330882	14.4963	0.225
				7.86853	0.2815	7.99391	0.170917						18.6887	0.331176	14.4993	0.2252
				7.86856	0.28175	7.99658	0.171069						18.6908	0.331471	14.5006	0.2254
				7.86858	0.282	7.9969	0.17122						18.7089	0.331765	14.5014	0.2256
				7.86923	0.28225	7.99748	0.171372						18.7123	0.332059	14.5076	0.2258
				7.86976	0.2825	8.00042	0.171524						18.7135	0.332353	14.5104	0.226
				7.86996	0.28275	8.00124	0.171676						18.7147	0.332647	14.5129	0.2262
				7.87057	0.283	8.00235	0.171828						18.7157	0.332941	14.5136	0.2264
				7.87084	0.28325	8.00365	0.171979						18.7292	0.333235	14.515	0.2266
				7.87087	0.2835	8.00413	0.172131						18.7372	0.333529	14.5171	0.2268
				7.87188	0.28375	8.00489	0.172283						18.7439	0.333824	14.5282	0.227
				7.87319	0.284	8.00666	0.172435						18.7451	0.334118	14.5282	0.2272
				7.87404	0.28425	8.00824	0.172587						18.7521	0.334412	14.531	0.2274
				7.87586	0.2845	8.00878	0.172738						18.758	0.334706	14.5331	0.2276
				7.8781	0.28475	8.01118	0.17289						18.7593	0.335	14.5388	0.2278
				7.87977	0.285	8.01385	0.173042						18.7687	0.335294	14.5418	0.228
				7.88412	0.28525	8.01504	0.173194						18.7795	0.335588	14.549	0.2282
				7.8849	0.2855	8.01936	0.173345						18.7926	0.335882	14.5491	0.2284
				7.89085	0.28575	8.02024	0.173497						18.7927	0.336176	14.5554	0.2286
				7.89178	0.286	8.0229	0.173649						18.7976	0.336471	14.5629	0.2288
				7.8947	0.28625	8.023	0.173953						18.8009	0.336765	14.5654	0.229
				7.8951	0.2865	8.02441	0.174104						18.8093	0.337059	14.5659	0.2292
				7.89787	0.28675	8.02606	0.174256						18.814	0.337353	14.5669	0.2294
				7.89903	0.287	8.02662	0.174408						18.8311	0.337647	14.5672	0.2296
				7.89961	0.28725	8.02709	0.17456						18.8327	0.337941	14.5709	0.2298
				7.90078	0.2875	8.02995	0.174712						18.8377	0.338235	14.5751	0.23
				7.90103	0.28775	8.03133	0.174863						18.8385	0.338529	14.5755	0.2302
				7.90338	0.288	8.03514	0.175015						18.8539	0.338824	14.5762	0.2304
				7.90626	0.28825	8.03664	0.175167						18.8701	0.339118	14.578	0.2306
				7.90999	0.2885	8.03678	0.175319						18.8702	0.339412	14.5915	0.2308
				7.91023	0.28875	8.03733	0.175471						18.8811	0.339706	14.5988	0.231
				7.91069	0.289	8.03793	0.175622						18.8917	0.34	14.5995	0.2312
				7.91232	0.28925	8.0394	0.175774						18.9022	0.340294	14.6062	0.2314
				7.9146	0.2895	8.04487	0.175926						18.9129	0.340588	14.6118	0.2316
				7.91566	0.28975	8.045	0.176078						18.9171	0.340882	14.6153	0.2318
				7.9185	0.29	8.04659	0.17623						18.9175	0.341176	14.6232	0.232
				7.91938	0.29025	8.04712	0.176381						18.9254	0.341471	14.6289	0.2322
				7.9201	0.2905	8.0526	0.176533						18.9296	0.341765	14.6297	0.2324
				7.92062	0.29075	8.05295	0.176685						18.9353	0.342059	14.6301	0.2326
				7.92239	0.291	8.05415	0.176837						18.9384	0.342353	14.6444	0.2328
				7.92273	0.29125	8.05472	0.176988						18.9468	0.342647	14.6473	0.233
				7.92374	0.2915	8.05522	0.17714						18.9494	0.342941	14.6598	0.2332
				7.92582	0.29175	8.05538	0.177292						18.9709	0.343235	14.6681	0.2334
				7.92634	0.292	8.05578	0.177444						18.9818	0.343529	14.6706	0.2336
				7.92672	0.29225	8.05593	0.177596						18.9986	0.343824	14.6708	0.2338
				7.92676	0.2925	8.056	0.177747						19.0109	0.344118	14.6721	0.234
				7.92681	0.29275	8.05637	0.177899						19.0194	0.344412	14.6824	0.2342
				7.92838	0.293	8.06152	0.178051						19.033	0.344706	14.6825	0.2344
				7.92949	0.29325	8.06452	0.178203						19.0359	0.345	14.687	0.2346
				7.93044	0.2935	8.06729	0.178355						19.0481	0.345294	14.6872	0.2348
				7.93393	0.29375	8.06915	0.178506						19.0562	0.345588	14.6891	0.235
				7.93439	0.294	8.06929	0.178658						19.0628	0.345882	14.691	0.2352
				7.93694	0.29425	8.07294	0.17881						19.0656	0.346176	14.6916	0.2354
				7.94134	0.2945	8.07409	0.178962						19.0661	0.346471	14.6985	0.2356
				7.94198	0.29475	8.07698	0.179114						19.0711	0.346765	14.7045	0.2358
				7.94278	0.295	8.07833	0.179265						19.0741	0.347059	14.7069	0.236
				7.94564	0.29525	8.079	0.179417						19.0747	0.347353	14.7072	0.2362
				7.94566	0.2955	8.07966	0.179569						19.0814	0.347647	14.7094	0.2364
				7.94623	0.29575	8.08072	0.179721						19.0833	0.347941	14.7129	0.2366
				7.94877	0.296	8.08083	0.179872						19.0836	0.348235	14.7277	0.2368
				7.94945	0.29625	8.08494	0.180024						19.0847	0.348529	14.7283	0.237
				7.94971	0.2965	8.08567	0.180176						19.0847	0.348824	14.7292	0.2372
				7.94993	0.29675	8.0878	0.180328						19.1015	0.349118	14.7318	0.2374
				7.95281	0.297	8.08853	0.18048						19.1139	0.349412	14.7343	0.2376
				7.95492	0.29725	8.08912	0.180631						19.114	0.349706	14.7377	0.2378
				7.95601	0.2975	8.09395	0.180783						19.1178	0.35	14.7519	0.238
				7.9564	0.29775	8.09474	0.180935						19.12	0.350294	14.7548	0.2382
				7.95662	0.298	8.09654	0.181087						19.1243	0.350588	14.757	0.2384
				7.95797	0.29825	8.09993	0.181239						19.1308	0.350882	14.7603	0.2386
				7.95945	0.2985	8.10043	0.18139						19.1368	0.351176	14.7622	0.2388
				7.96124	0.29875	8.10131	0.181542						19.1386	0.351471	14.7695	0.239
				7.9618	0.299	8.1017	0.181694						19.1401	0.351765	14.7698	0.2392
				7.96503	0.29925	8.10227	0.181846						19.161	0.352059	14.7708	0.2394
				7.96774	0.2995	8.10308	0.181998						19.1631	0.352353	14.7753	0.2396
				7.96915	0.29975	8.10537	0.182149						19.1757	0.352647	14.7763	0.2398
				7.96958	0.3	8.10563	0.182301						19.1828	0.352941	14.7883	0.24
				7.97192	0.30025	8.10655	0.182453						19.1841	0.353235	14.7932	0.2402
				7.97494	0.3005	8.10736	0.182605						19.1949	0.353529	14.7941	0.2404
				7.9785	0.30075	8.1076	0.182757						19.2046	0.353824	14.8026	0.2406
				7.97954	0.301	8.10968	0.182908						19.213	0.354118	14.8077	0.2408
				7.98023	0.30125	8.11009	0.18306						19.2211	0.354412	14.8087	0.241
				7.98126	0.3015	8.11111	0.183212						19.222	0.354706	14.8116	0.2412
				7.9889	0.30175	8.11201	0.183364						19.2243	0.355	14.8139	0.2414
				7.98922	0.302	8.11201	0.183515						19.2274	0.355294	14.831	0.2416
				7.98969	0.30225	8.11384	0.183667						19.2288	0.355588	14.8362	0.2418
				7.99434	0.3025	8.11765	0.183819						19.2484	0.355882	14.8367	0.242
				7.99436	0.30275	8.11814	0.183971						19.2516	0.356176	14.8433	0.2422
				7.99565	0.303	8.11875	0.184123						19.2618	0.356471	14.8569	0.2424
				7.99649	0.30325	8.1194	0.184274						19.2665	0.356765	14.8632	0.2426
				7.99676	0.3035	8.11966	0.184426						19.2786	0.357059	14.8666	0.2428
				7.99679	0.30375	8.11984	0.184578						19.2875	0.357353	14.8693	0.243
				7.99756	0.304	8.12084	0.18473						19.2885	0.357647	14.8742	0.2432
				8.0001	0.30425	8.12201	0.184882						19.3263	0.357941	14.8764	0.2434
				8.00115	0.3045	8.12258	0.185033						19.3274	0.358235	14.8782	0.2436
				8.00184	0.30475	8.12292	0.185185						19.3416	0.358529	14.8858	0.2438
				8.00204	0.305	8.12352	0.185337						19.3441	0.358824	14.8985	0.244
				8.00241	0.30525	8.12359	0.185489						19.3502	0.359118	14.9018	0.2442
				8.00355	0.3055	8.12387	0.185641						19.3797	0.359412	14.9081	0.2444
				8.00452	0.30575	8.12434	0.185792						19.3821	0.359706	14.9097	0.2446
				8.00608	0.306	8.12597	0.185944						19.3965	0.36	14.9118	0.2448
				8.00774	0.30625	8.12692	0.186096						19.4002	0.360294	14.9185	0.245
				8.00779	0.3065	8.12725	0.186248						19.4055	0.360588	14.9188	0.2452
				8.00827	0.30675	8.12758	0.1864						19.4299	0.360882	14.9202	0.2454
				8.00838	0.307	8.12854	0.186551						19.4423	0.361176	14.9221	0.2456
				8.00969	0.30725	8.12922	0.186703						19.4467	0.361471	14.9253	0.2458
				8.01052	0.3075	8.13032	0.186855						19.4712	0.361765	14.9277	0.246
				8.01217	0.30775	8.13033	0.187007						19.4858	0.362059	14.9279	0.2462
				8.01519	0.308	8.13146	0.187158						19.495	0.362353	14.93	0.2464
				8.01738	0.30825	8.13182	0.18731						19.5001	0.362647	14.9332	0.2466
				8.01787	0.3085	8.13197	0.187462						19.5073	0.362941	14.9351	0.2468
				8.01919	0.30875	8.13351	0.187614						19.5307	0.363235	14.9451	0.247
				8.02017	0.309	8.13422	0.187766						19.5323	0.363529	14.9475	0.2472
				8.02018	0.30925	8.13432	0.187917						19.5432	0.363824	14.9563	0.2474
				8.02233	0.3095	8.13471	0.188069						19.5452	0.364118	14.9578	0.2476
				8.02242	0.30975	8.13576	0.188221						19.5705	0.364412	14.962	0.2478
				8.02405	0.31	8.13752	0.188373						19.5732	0.364706	14.9637	0.248
				8.02578	0.31025	8.13803	0.188525						19.5778	0.365	14.967	0.2482
				8.02615	0.3105	8.13893	0.188676						19.594	0.365294	14.9883	0.2484
				8.02785	0.31075	8.14028	0.188828						19.5989	0.365588	14.9924	0.2486
				8.03173	0.311	8.14097	0.18898						19.6129	0.365882	14.9933	0.2488
				8.03541	0.31125	8.14219	0.189132						19.617	0.366176	14.9937	0.249
				8.03558	0.3115	8.14729	0.189284						19.6185	0.366471	14.9942	0.2492
				8.0359	0.31175	8.14762	0.189435						19.6276	0.366765	14.9947	0.2494
				8.03687	0.312	8.14762	0.189587						19.6304	0.367059	14.9978	0.2496
				8.03745	0.31225	8.14807	0.189739						19.6439	0.367353	14.9983	0.2498
				8.03833	0.3125	8.14824	0.189891						19.6528	0.367647	14.9991	0.25
				8.03885	0.31275	8.14929	0.190043						19.6679	0.367941	15	0.2502
				8.03989	0.313	8.1522	0.190194						19.6733	0.368235	15.0038	0.2504
				8.0428	0.31325	8.15333	0.190346						19.6744	0.368529	15.0052	0.2506
				8.04408	0.3135	8.15349	0.190498						19.6795	0.368824	15.0058	0.2508
				8.04423	0.31375	8.1568	0.19065						19.6813	0.369118	15.0084	0.251
				8.04568	0.314	8.15723	0.190801						19.6867	0.369412	15.0116	0.2512
				8.04681	0.31425	8.15724	0.190953						19.6882	0.369706	15.012	0.2514
				8.04738	0.3145	8.15776	0.191105						19.6897	0.37	15.0139	0.2516
				8.0483	0.31475	8.15851	0.191257						19.6991	0.370294	15.0287	0.2518
				8.04895	0.315	8.15966	0.191409						19.7008	0.370588	15.031	0.252
				8.0495	0.31525	8.16301	0.19156						19.7032	0.370882	15.0409	0.2522
				8.05472	0.3155	8.16586	0.191712						19.7101	0.371176	15.0424	0.2524
				8.05587	0.31575	8.16619	0.191864						19.7334	0.371471	15.0435	0.2526
				8.05669	0.316	8.16629	0.192016						19.7346	0.371765	15.0469	0.2528
				8.057	0.31625	8.16658	0.192168						19.7549	0.372059	15.0508	0.253
				8.05878	0.3165	8.16813	0.192319						19.7691	0.372353	15.052	0.2532
				8.05943	0.31675	8.16887	0.192471						19.7774	0.372647	15.0523	0.2534
				8.06054	0.317	8.17072	0.192623						19.7787	0.372941	15.0576	0.2536
				8.0607	0.31725	8.17205	0.192775						19.7795	0.373235	15.0651	0.2538
				8.06074	0.3175	8.17212	0.192927						19.7835	0.373529	15.0657	0.254
				8.06376	0.31775	8.17286	0.193078						19.7956	0.373824	15.0679	0.2542
				8.06465	0.318	8.17546	0.19323						19.7964	0.374118	15.0682	0.2544
				8.06526	0.31825	8.17632	0.193382						19.7974	0.374412	15.0691	0.2546
				8.0661	0.3185	8.17798	0.193534						19.7998	0.374706	15.0767	0.2548
				8.06816	0.31875	8.18175	0.193685						19.8023	0.375	15.0894	0.255
				8.06966	0.319	8.18198	0.193837						19.8121	0.375294	15.0899	0.2552
				8.07189	0.31925	8.18199	0.193989						19.8187	0.375588	15.0931	0.2554
				8.07349	0.3195	8.18327	0.194141						19.8266	0.375882	15.1004	0.2556
				8.07381	0.31975	8.18789	0.194293						19.8465	0.376176	15.1009	0.2558
				8.07887	0.32	8.18963	0.194444						19.8582	0.376471	15.1043	0.256
				8.07955	0.32025	8.19128	0.194596						19.8633	0.376765	15.105	0.2562
				8.08407	0.3205	8.19273	0.194748						19.8647	0.377059	15.1065	0.2564
				8.08501	0.32075	8.19568	0.1949						19.8648	0.377353	15.1097	0.2566
				8.0861	0.321	8.19672	0.195052						19.8718	0.377647	15.1181	0.2568
				8.08811	0.32125	8.19886	0.195203						19.8758	0.377941	15.1463	0.257
				8.08816	0.3215	8.19955	0.195355						19.8782	0.378235	15.1484	0.2572
				8.09056	0.32175	8.19988	0.195507						19.8947	0.378529	15.1568	0.2574
				8.0906	0.322	8.20036	0.195659						19.8953	0.378824	15.1609	0.2576
				8.09076	0.32225	8.20252	0.195811						19.8955	0.379118	15.1667	0.2578
				8.09081	0.3225	8.20303	0.195962						19.8988	0.379412	15.1772	0.258
				8.0924	0.32275	8.20372	0.196114						19.9038	0.379706	15.1824	0.2582
				8.09759	0.323	8.20616	0.196266						19.9163	0.38	15.1845	0.2584
				8.10215	0.32325	8.20633	0.196418						19.9207	0.380294	15.1862	0.2586
				8.10577	0.3235	8.20788	0.19657						19.9222	0.380588	15.1868	0.2588
				8.10635	0.32375	8.20937	0.196721						19.926	0.380882	15.1905	0.259
				8.10753	0.324	8.21002	0.196873						19.9262	0.381176	15.1946	0.2592
				8.10832	0.32425	8.21045	0.197025						19.9304	0.381471	15.2031	0.2594
				8.10874	0.3245	8.21154	0.197177						19.9334	0.381765	15.2059	0.2596
				8.10912	0.32475	8.21225	0.197328						19.9479	0.382059	15.2104	0.2598
				8.10978	0.325	8.21248	0.19748						19.9562	0.382353	15.217	0.26
				8.11167	0.32525	8.21494	0.197632						19.9587	0.382647	15.2178	0.2602
				8.11465	0.3255	8.21708	0.197784						19.9692	0.382941	15.2185	0.2604
				8.11482	0.32575	8.22	0.197936						19.9784	0.383235	15.219	0.2606
				8.11546	0.326	8.22094	0.198087						19.9904	0.383529	15.2216	0.2608
				8.11574	0.32625	8.22229	0.198239						19.9948	0.383824	15.2225	0.261
				8.11664	0.3265	8.2236	0.198391						19.9967	0.384118	15.2277	0.2612
				8.11697	0.32675	8.22428	0.198543						20.0081	0.384412	15.2389	0.2614
				8.11831	0.327	8.22556	0.198695						20.0128	0.384706	15.2397	0.2616
				8.12097	0.32725	8.22658	0.198846						20.0185	0.385	15.2431	0.2618
				8.12153	0.3275	8.22749	0.198998						20.0358	0.385294	15.2495	0.262
				8.12248	0.32775	8.22943	0.19915						20.0389	0.385588	15.2515	0.2622
				8.12413	0.328	8.22983	0.199302						20.0444	0.385882	15.2554	0.2624
				8.12493	0.32825	8.23113	0.199454						20.0456	0.386176	15.2616	0.2626
				8.126	0.3285	8.23137	0.199605						20.0684	0.386471	15.2661	0.2628
				8.13603	0.32875	8.23298	0.199757						20.0685	0.386765	15.2791	0.263
				8.14056	0.329	8.2384	0.199909						20.0734	0.387059	15.2822	0.2632
				8.14083	0.32925	8.23928	0.200061						20.0788	0.387353	15.2835	0.2634
				8.14216	0.3295	8.24083	0.200213						20.0901	0.387647	15.2894	0.2636
				8.14433	0.32975	8.24191	0.200364						20.0948	0.387941	15.2936	0.2638
				8.1498	0.33	8.2422	0.200516						20.0967	0.388235	15.2955	0.264
				8.15731	0.33025	8.24886	0.200668						20.0991	0.388529	15.2965	0.2642
				8.15732	0.3305	8.25025	0.20082						20.1005	0.388824	15.2972	0.2644
				8.15923	0.33075	8.25055	0.200971						20.1038	0.389118	15.3061	0.2646
				8.16456	0.331	8.25084	0.201123						20.1221	0.389412	15.3146	0.2648
				8.16486	0.33125	8.25212	0.201275						20.13	0.389706	15.3203	0.265
				8.16654	0.3315	8.25212	0.201427						20.1748	0.39	15.3204	0.2652
				8.16671	0.33175	8.253	0.201579						20.1778	0.390294	15.3221	0.2654
				8.16704	0.332	8.2532	0.20173						20.1858	0.390588	15.3246	0.2656
				8.16778	0.33225	8.25332	0.201882						20.2039	0.390882	15.3412	0.2658
				8.1726	0.3325	8.25348	0.202034						20.208	0.391176	15.3538	0.266
				8.17322	0.33275	8.25408	0.202186						20.2245	0.391471	15.3578	0.2662
				8.17661	0.333	8.2546	0.202338						20.2296	0.391765	15.3579	0.2664
				8.1773	0.33325	8.25468	0.202489						20.2304	0.392059	15.3598	0.2666
				8.17808	0.3335	8.2547	0.202641						20.2552	0.392353	15.3605	0.2668
				8.17882	0.33375	8.25577	0.202793						20.275	0.392647	15.37	0.267
				8.18007	0.334	8.25733	0.202945						20.2855	0.392941	15.372	0.2672
				8.18014	0.33425	8.25757	0.203097						20.2924	0.393235	15.373	0.2674
				8.18591	0.3345	8.25867	0.203248						20.2939	0.393529	15.3733	0.2676
				8.18879	0.33475	8.25913	0.2034						20.2991	0.393824	15.385	0.2678
				8.19049	0.335	8.25997	0.203552						20.3012	0.394118	15.3901	0.268
				8.19183	0.33525	8.26533	0.203704						20.3025	0.394412	15.3937	0.2682
				8.19314	0.3355	8.26735	0.203855						20.3081	0.394706	15.4022	0.2684
				8.1948	0.33575	8.26856	0.204007						20.3091	0.395	15.4044	0.2686
				8.19488	0.336	8.26883	0.204159						20.3201	0.395294	15.4105	0.2688
				8.19582	0.33625	8.26979	0.204311						20.3206	0.395588	15.4116	0.269
				8.19827	0.3365	8.26981	0.204463						20.3267	0.395882	15.4137	0.2692
				8.20093	0.33675	8.27081	0.204614						20.3283	0.396176	15.4187	0.2694
				8.20237	0.337	8.27233	0.204766						20.333	0.396471	15.4239	0.2696
				8.20628	0.33725	8.2724	0.204918						20.3378	0.396765	15.4304	0.2698
				8.20904	0.3375	8.2746	0.20507						20.3509	0.397059	15.4322	0.27
				8.21356	0.33775	8.27713	0.205222						20.3652	0.397353	15.4326	0.2702
				8.21501	0.338	8.27836	0.205373						20.3774	0.397647	15.433	0.2704
				8.21525	0.33825	8.28024	0.205525						20.3983	0.397941	15.4341	0.2706
				8.21675	0.3385	8.28272	0.205677						20.4101	0.398235	15.4342	0.2708
				8.21799	0.33875	8.2831	0.205829						20.4193	0.398529	15.4416	0.271
				8.2181	0.339	8.28414	0.205981						20.4258	0.398824	15.4424	0.2712
				8.21842	0.33925	8.28419	0.206132						20.4503	0.399118	15.4478	0.2714
				8.22056	0.3395	8.28421	0.206284						20.451	0.399412	15.4506	0.2716
				8.22215	0.33975	8.28441	0.206436						20.4575	0.399706	15.4649	0.2718
				8.22336	0.34	8.2851	0.206588						20.4648	0.4	15.4687	0.272
				8.22909	0.34025	8.28522	0.20674						20.4656	0.400294	15.4693	0.2722
				8.22941	0.3405	8.28525	0.206891						20.4684	0.400588	15.4732	0.2724
				8.23114	0.34075	8.28646	0.207043						20.4693	0.400882	15.4737	0.2726
				8.23298	0.341	8.28691	0.207195						20.471	0.401176	15.4743	0.2728
				8.23341	0.34125	8.28725	0.207347						20.4774	0.401471	15.4778	0.273
				8.23663	0.3415	8.28755	0.207498						20.4834	0.401765	15.4816	0.2732
				8.23807	0.34175	8.28817	0.20765						20.4901	0.402059	15.4828	0.2734
				8.2402	0.342	8.28949	0.207802						20.4946	0.402353	15.4842	0.2736
				8.24045	0.34225	8.2896	0.207954						20.4953	0.402647	15.5022	0.2738
				8.24371	0.3425	8.29029	0.208106						20.5025	0.402941	15.5078	0.274
				8.24702	0.34275	8.29034	0.208257						20.5037	0.403235	15.5149	0.2742
				8.24739	0.343	8.29183	0.208409						20.5081	0.403529	15.5169	0.2744
				8.24913	0.34325	8.29366	0.208561						20.5191	0.403824	15.5178	0.2746
				8.25036	0.3435	8.29468	0.208713						20.5264	0.404118	15.5289	0.2748
				8.25132	0.34375	8.29525	0.208865						20.5275	0.404412	15.5308	0.275
				8.25225	0.344	8.29649	0.209016						20.528	0.404706	15.5321	0.2752
				8.25602	0.34425	8.29945	0.209168						20.5368	0.405	15.5357	0.2754
				8.25775	0.3445	8.30073	0.20932						20.5461	0.405294	15.543	0.2756
				8.25842	0.34475	8.30113	0.209472						20.5547	0.405588	15.5482	0.2758
				8.26137	0.345	8.30205	0.209624						20.5556	0.405882	15.5573	0.276
				8.26469	0.34525	8.30314	0.209775						20.5665	0.406176	15.5578	0.2762
				8.26717	0.3455	8.30402	0.209927						20.5677	0.406471	15.5636	0.2764
				8.27133	0.34575	8.30603	0.210079						20.5693	0.406765	15.566	0.2766
				8.27264	0.346	8.30666	0.210231						20.5717	0.407059	15.5783	0.2768
				8.27487	0.34625	8.30687	0.210383						20.5798	0.407353	15.6064	0.277
				8.27524	0.3465	8.30767	0.210534						20.5886	0.407647	15.6164	0.2772
				8.27648	0.34675	8.30788	0.210686						20.5902	0.407941	15.6184	0.2774
				8.27664	0.347	8.31025	0.210838						20.5932	0.408235	15.6214	0.2776
				8.27772	0.34725	8.31031	0.21099						20.6155	0.408529	15.622	0.2778
				8.28432	0.3475	8.31086	0.211141						20.6215	0.408824	15.6261	0.278
				8.28474	0.34775	8.31356	0.211293						20.6331	0.409118	15.6264	0.2782
				8.28603	0.348	8.31673	0.211445						20.6361	0.409412	15.638	0.2784
				8.28671	0.34825	8.31753	0.211597						20.6595	0.409706	15.6422	0.2786
				8.28763	0.3485	8.31783	0.211749						20.6703	0.41	15.6447	0.2788
				8.2879	0.34875	8.31788	0.2119						20.6888	0.410294	15.6483	0.279
				8.28989	0.349	8.31795	0.212052						20.692	0.410588	15.6488	0.2792
				8.29081	0.34925	8.31807	0.212204						20.6938	0.410882	15.6559	0.2794
				8.29153	0.3495	8.3204	0.212356						20.7038	0.411176	15.657	0.2796
				8.29168	0.34975	8.32153	0.212508						20.7059	0.411471	15.6674	0.2798
				8.29319	0.35	8.32253	0.212659						20.7082	0.411765	15.6676	0.28
				8.29518	0.35025	8.32564	0.212811						20.7169	0.412059	15.6693	0.2802
				8.29569	0.3505	8.32678	0.212963						20.7189	0.412353	15.6735	0.2804
				8.2957	0.35075	8.32692	0.213115						20.7241	0.412647	15.6764	0.2806
				8.29728	0.351	8.32782	0.213267						20.7349	0.412941	15.6766	0.2808
				8.30184	0.35125	8.32892	0.213418						20.7379	0.413235	15.677	0.281
				8.30192	0.3515	8.33304	0.21357						20.7451	0.413529	15.6802	0.2812
				8.30539	0.35175	8.33338	0.213722						20.7509	0.413824	15.6805	0.2814
				8.30837	0.352	8.3334	0.213874						20.7743	0.414118	15.6874	0.2816
				8.30847	0.35225	8.33383	0.214026						20.7777	0.414412	15.6878	0.2818
				8.31092	0.3525	8.33568	0.214177						20.7908	0.414706	15.6889	0.282
				8.31486	0.35275	8.33673	0.214329						20.7963	0.415	15.6934	0.2822
				8.31496	0.353	8.3399	0.214481						20.8001	0.415294	15.6945	0.2824
				8.31513	0.35325	8.34489	0.214633						20.807	0.415588	15.6957	0.2826
				8.31668	0.3535	8.34575	0.214784						20.8116	0.415882	15.6957	0.2828
				8.3178	0.35375	8.34592	0.214936						20.814	0.416176	15.6983	0.283
				8.31829	0.354	8.34692	0.215088						20.8328	0.416471	15.7027	0.2832
				8.31969	0.35425	8.34798	0.21524						20.8505	0.416765	15.7034	0.2834
				8.32034	0.3545	8.34798	0.215392						20.8532	0.417059	15.7068	0.2836
				8.32072	0.35475	8.34988	0.215543						20.8537	0.417353	15.7226	0.2838
				8.32492	0.355	8.35101	0.215695						20.8722	0.417647	15.7284	0.284
				8.32517	0.35525	8.35252	0.215847						20.8787	0.417941	15.7294	0.2842
				8.32622	0.3555	8.3531	0.215999						20.8986	0.418235	15.7302	0.2844
				8.3266	0.35575	8.35321	0.216151						20.9056	0.418529	15.7308	0.2846
				8.32697	0.356	8.35329	0.216302						20.9082	0.418824	15.7355	0.2848
				8.32968	0.35625	8.35343	0.216454						20.9125	0.419118	15.7385	0.285
				8.33084	0.3565	8.35499	0.216606						20.9146	0.419412	15.7409	0.2852
				8.33159	0.35675	8.35504	0.216758						20.9195	0.419706	15.7422	0.2854
				8.33284	0.357	8.35511	0.21691						20.9207	0.42	15.751	0.2856
				8.33327	0.35725	8.35512	0.217061						20.9249	0.420294	15.7511	0.2858
				8.33388	0.3575	8.35534	0.217213						20.9256	0.420588	15.763	0.286
				8.33427	0.35775	8.35758	0.217365						20.9352	0.420882	15.7752	0.2862
				8.33493	0.358	8.36138	0.217517						20.9525	0.421176	15.778	0.2864
				8.33935	0.35825	8.36197	0.217668						20.9791	0.421471	15.7828	0.2866
				8.3413	0.3585	8.36376	0.21782						20.9829	0.421765	15.7835	0.2868
				8.34174	0.35875	8.36377	0.217972						20.9868	0.422059	15.791	0.287
				8.34325	0.359	8.36549	0.218124						21.0072	0.422353	15.8067	0.2872
				8.34535	0.35925	8.36573	0.218276						21.0147	0.422647	15.8102	0.2874
				8.34952	0.3595	8.36672	0.218427						21.0153	0.422941	15.8114	0.2876
				8.35157	0.35975	8.37212	0.218579						21.03	0.423235	15.8131	0.2878
				8.35216	0.36	8.37242	0.218731						21.0359	0.423529	15.8141	0.288
				8.35235	0.36025	8.37386	0.218883						21.0398	0.423824	15.8188	0.2882
				8.3565	0.3605	8.37447	0.219035						21.0425	0.424118	15.8208	0.2884
				8.35868	0.36075	8.37469	0.219186						21.0425	0.424412	15.8224	0.2886
				8.36296	0.361	8.37681	0.219338						21.052	0.424706	15.826	0.2888
				8.36304	0.36125	8.37843	0.21949						21.0528	0.425	15.828	0.289
				8.36331	0.3615	8.37866	0.219642						21.055	0.425294	15.8345	0.2892
				8.36441	0.36175	8.37897	0.219794						21.0753	0.425588	15.8456	0.2894
				8.36783	0.362	8.38007	0.219945						21.0776	0.425882	15.8471	0.2896
				8.37131	0.36225	8.38016	0.220097						21.082	0.426176	15.85	0.2898
				8.37227	0.3625	8.381	0.220249						21.0837	0.426471	15.8534	0.29
				8.37299	0.36275	8.38119	0.220401						21.0852	0.426765	15.8598	0.2902
				8.37395	0.363	8.38222	0.220553						21.0871	0.427059	15.8618	0.2904
				8.37433	0.36325	8.3834	0.220704						21.0929	0.427353	15.8635	0.2906
				8.37626	0.3635	8.38406	0.220856						21.0943	0.427647	15.871	0.2908
				8.37627	0.36375	8.38442	0.221008						21.116	0.427941	15.873	0.291
				8.37707	0.364	8.38458	0.22116						21.1162	0.428235	15.8758	0.2912
				8.37719	0.36425	8.38588	0.221311						21.1167	0.428529	15.8792	0.2914
				8.37787	0.3645	8.38727	0.221463						21.1287	0.428824	15.8793	0.2916
				8.38008	0.36475	8.38833	0.221615						21.1472	0.429118	15.8798	0.2918
				8.38029	0.365	8.38872	0.221767						21.162	0.429412	15.8873	0.292
				8.38043	0.36525	8.38953	0.221919						21.1689	0.429706	15.8874	0.2922
				8.38142	0.3655	8.39228	0.22207						21.1734	0.43	15.8884	0.2924
				8.38629	0.36575	8.39251	0.222222						21.1753	0.430294	15.8909	0.2926
				8.39	0.366	8.39289	0.222374						21.1764	0.430588	15.8934	0.2928
				8.39073	0.36625	8.39332	0.222526						21.179	0.430882	15.8961	0.293
				8.39075	0.3665	8.39782	0.222678						21.1862	0.431176	15.9133	0.2932
				8.39084	0.36675	8.39784	0.222829						21.206	0.431471	15.9186	0.2934
				8.39282	0.367	8.39871	0.222981						21.2068	0.431765	15.9217	0.2936
				8.39482	0.36725	8.39947	0.223133						21.2155	0.432059	15.9339	0.2938
				8.39663	0.3675	8.39967	0.223285						21.2179	0.432353	15.9359	0.294
				8.39684	0.36775	8.40162	0.223437						21.2418	0.432647	15.9491	0.2942
				8.39709	0.368	8.40183	0.223588						21.2458	0.432941	15.952	0.2944
				8.40249	0.36825	8.40331	0.22374						21.2708	0.433235	15.9542	0.2946
				8.40554	0.3685	8.40383	0.223892						21.2874	0.433529	15.9577	0.2948
				8.40609	0.36875	8.40386	0.224044						21.2944	0.433824	15.9603	0.295
				8.40823	0.369	8.40404	0.224196						21.2949	0.434118	15.9641	0.2952
				8.41247	0.36925	8.40424	0.224347						21.296	0.434412	15.9671	0.2954
				8.41271	0.3695	8.40491	0.224499						21.2992	0.434706	15.9747	0.2956
				8.41332	0.36975	8.4058	0.224651						21.3029	0.435	15.9808	0.2958
				8.41343	0.37	8.40584	0.224803						21.3034	0.435294	15.9812	0.296
				8.41372	0.37025	8.40613	0.224954						21.3049	0.435588	15.985	0.2962
				8.41389	0.3705	8.40617	0.225106						21.3177	0.435882	15.993	0.2964
				8.41467	0.37075	8.40681	0.225258						21.3303	0.436176	15.9942	0.2966
				8.41511	0.371	8.40689	0.22541						21.348	0.436471	16.0007	0.2968
				8.41673	0.37125	8.4078	0.225562						21.3511	0.436765	16.0047	0.297
				8.417	0.3715	8.41014	0.225713						21.3707	0.437059	16.005	0.2972
				8.42023	0.37175	8.41112	0.225865						21.3749	0.437353	16.0059	0.2974
				8.42227	0.372	8.41268	0.226017						21.375	0.437647	16.0103	0.2976
				8.42275	0.37225	8.41306	0.226169						21.3815	0.437941	16.0113	0.2978
				8.42751	0.3725	8.41581	0.226321						21.3825	0.438235	16.0145	0.298
				8.42952	0.37275	8.41781	0.226472						21.388	0.438529	16.0216	0.2982
				8.42984	0.373	8.41886	0.226624						21.4047	0.438824	16.0332	0.2984
				8.43292	0.37325	8.41953	0.226776						21.4076	0.439118	16.0363	0.2986
				8.43512	0.3735	8.42228	0.226928						21.4239	0.439412	16.0411	0.2988
				8.43612	0.37375	8.4239	0.22708						21.4328	0.439706	16.0462	0.299
				8.43973	0.374	8.42818	0.227231						21.4605	0.44	16.0478	0.2992
				8.44104	0.37425	8.42901	0.227383						21.4606	0.440294	16.056	0.2994
				8.44171	0.3745	8.42961	0.227535						21.476	0.440588	16.0636	0.2996
				8.44224	0.37475	8.43317	0.227687						21.4769	0.440882	16.0677	0.2998
				8.44341	0.375	8.43332	0.227838						21.4801	0.441176	16.0822	0.3
				8.44514	0.37525	8.43479	0.22799						21.4901	0.441471	16.0895	0.3002
				8.44554	0.3755	8.43543	0.228142						21.5062	0.441765	16.0899	0.3004
				8.44588	0.37575	8.43597	0.228294						21.5069	0.442059	16.092	0.3006
				8.44732	0.376	8.43626	0.228446						21.5123	0.442353	16.0934	0.3008
				8.44784	0.37625	8.43781	0.228597						21.5144	0.442647	16.1084	0.301
				8.45415	0.3765	8.4381	0.228749						21.5248	0.442941	16.1095	0.3012
				8.45636	0.37675	8.43826	0.228901						21.5287	0.443235	16.1106	0.3014
				8.459	0.377	8.4389	0.229053						21.5419	0.443529	16.1198	0.3016
				8.46148	0.37725	8.43982	0.229205						21.5537	0.443824	16.141	0.3018
				8.4632	0.3775	8.44237	0.229356						21.5663	0.444118	16.1538	0.302
				8.46843	0.37775	8.44241	0.229508						21.5788	0.444412	16.1625	0.3022
				8.47018	0.378	8.44319	0.22966						21.5789	0.444706	16.1733	0.3024
				8.47126	0.37825	8.44673	0.229812						21.5826	0.445	16.1744	0.3026
				8.47264	0.3785	8.44761	0.229964						21.6097	0.445294	16.1755	0.3028
				8.4739	0.37875	8.45002	0.230115						21.6113	0.445588	16.1776	0.303
				8.47466	0.379	8.45224	0.230267						21.6141	0.445882	16.1815	0.3032
				8.47678	0.37925	8.45326	0.230419						21.6463	0.446176	16.1889	0.3034
				8.47796	0.3795	8.45392	0.230571						21.6562	0.446471	16.1944	0.3036
				8.48063	0.37975	8.45393	0.230723						21.6839	0.446765	16.2041	0.3038
				8.48079	0.38	8.45562	0.230874						21.6993	0.447059	16.2096	0.304
				8.48233	0.38025	8.45652	0.231026						21.7145	0.447353	16.2282	0.3042
				8.48503	0.3805	8.45801	0.231178						21.7185	0.447647	16.2318	0.3044
				8.48557	0.38075	8.45916	0.23133						21.7253	0.447941	16.2364	0.3046
				8.487	0.381	8.45917	0.231481						21.7274	0.448235	16.2527	0.3048
				8.48924	0.38125	8.46082	0.231633						21.7348	0.448529	16.2528	0.305
				8.49249	0.3815	8.46139	0.231785						21.7445	0.448824	16.2534	0.3052
				8.4928	0.38175	8.4621	0.231937						21.7445	0.449118	16.2542	0.3054
				8.49288	0.382	8.46292	0.232089						21.7469	0.449412	16.2556	0.3056
				8.49376	0.38225	8.46323	0.23224						21.7498	0.449706	16.2564	0.3058
				8.49376	0.3825	8.46485	0.232392						21.7523	0.45	16.2586	0.306
				8.49541	0.38275	8.46505	0.232544						21.7555	0.450294	16.2708	0.3062
				8.49789	0.383	8.46598	0.232696						21.7644	0.450588	16.271	0.3064
				8.49792	0.38325	8.46961	0.232848						21.769	0.450882	16.2779	0.3066
				8.4986	0.3835	8.47093	0.232999						21.7721	0.451176	16.2932	0.3068
				8.49918	0.38375	8.47148	0.233151						21.7835	0.451471	16.2942	0.307
				8.49941	0.384	8.47418	0.233303						21.7884	0.451765	16.2966	0.3072
				8.50252	0.38425	8.47627	0.233455						21.7926	0.452059	16.2981	0.3074
				8.50439	0.3845	8.4774	0.233607						21.8205	0.452353	16.2982	0.3076
				8.50595	0.38475	8.47849	0.233758						21.8358	0.452647	16.299	0.3078
				8.50729	0.385	8.47874	0.23391						21.8363	0.452941	16.3007	0.308
				8.50882	0.38525	8.48003	0.234062						21.8764	0.453235	16.3098	0.3082
				8.51034	0.3855	8.48012	0.234214						21.8828	0.453529	16.3127	0.3084
				8.51047	0.38575	8.48054	0.234366						21.8907	0.453824	16.3145	0.3086
				8.5109	0.386	8.48056	0.234517						21.8917	0.454118	16.3146	0.3088
				8.51617	0.38625	8.48163	0.234669						21.8972	0.454412	16.3207	0.309
				8.51641	0.3865	8.48552	0.234821						21.9112	0.454706	16.3232	0.3092
				8.51674	0.38675	8.48714	0.234973						21.9117	0.455	16.3333	0.3094
				8.51687	0.387	8.48839	0.235124						21.9149	0.455294	16.3379	0.3096
				8.51729	0.38725	8.49006	0.235276						21.9258	0.455588	16.3404	0.3098
				8.51911	0.3875	8.4912	0.235428						21.932	0.455882	16.3527	0.31
				8.5218	0.38775	8.49223	0.23558						21.9491	0.456176	16.3557	0.3102
				8.52264	0.388	8.49319	0.235732						21.9637	0.456471	16.3623	0.3104
				8.52284	0.38825	8.49436	0.235883						21.9667	0.456765	16.3655	0.3106
				8.52366	0.3885	8.49448	0.236035						21.9684	0.457059	16.3742	0.3108
				8.52482	0.38875	8.49664	0.236187						21.9749	0.457353	16.378	0.311
				8.5271	0.389	8.4974	0.236339						21.9916	0.457647	16.3902	0.3112
				8.52738	0.38925	8.49756	0.236491						21.9975	0.457941	16.3983	0.3114
				8.52816	0.3895	8.49891	0.236642						22.0022	0.458235	16.4065	0.3116
				8.52969	0.38975	8.49896	0.236794						22.01	0.458529	16.4142	0.3118
				8.53021	0.39	8.50029	0.236946						22.0122	0.458824	16.4155	0.312
				8.53052	0.39025	8.50343	0.237098						22.0147	0.459118	16.4182	0.3122
				8.53167	0.3905	8.50389	0.23725						22.0289	0.459412	16.4211	0.3124
				8.53175	0.39075	8.50494	0.237401						22.0365	0.459706	16.4263	0.3126
				8.53238	0.391	8.50498	0.237553						22.0402	0.46	16.4263	0.3128
				8.53559	0.39125	8.50587	0.237705						22.0487	0.460294	16.4274	0.313
				8.53691	0.3915	8.50618	0.237857						22.0728	0.460588	16.4352	0.3132
				8.54079	0.39175	8.5067	0.238009						22.0731	0.460882	16.439	0.3134
				8.54107	0.392	8.50775	0.23816						22.0795	0.461176	16.4395	0.3136
				8.54234	0.39225	8.51141	0.238312						22.0835	0.461471	16.4502	0.3138
				8.54334	0.3925	8.51368	0.238464						22.0863	0.461765	16.4618	0.314
				8.54475	0.39275	8.51468	0.238616						22.092	0.462059	16.4778	0.3142
				8.5451	0.393	8.51474	0.238767						22.0926	0.462353	16.4805	0.3144
				8.5456	0.39325	8.5201	0.238919						22.1128	0.462647	16.4808	0.3146
				8.54565	0.3935	8.52263	0.239071						22.1161	0.462941	16.4815	0.3148
				8.54622	0.39375	8.52448	0.239223						22.1233	0.463235	16.4837	0.315
				8.54799	0.394	8.52616	0.239375						22.1294	0.463529	16.489	0.3152
				8.55002	0.39425	8.52637	0.239526						22.1329	0.463824	16.4938	0.3154
				8.55294	0.3945	8.52792	0.239678						22.1426	0.464118	16.4979	0.3156
				8.55386	0.39475	8.52929	0.23983						22.1431	0.464412	16.4985	0.3158
				8.55439	0.395	8.53155	0.239982						22.1585	0.464706	16.5005	0.316
				8.55483	0.39525	8.53191	0.240134						22.1679	0.465	16.5121	0.3162
				8.55548	0.3955	8.53261	0.240285						22.1723	0.465294	16.5124	0.3164
				8.55632	0.39575	8.53597	0.240437						22.2011	0.465588	16.5137	0.3166
				8.55762	0.396	8.53951	0.240589						22.2018	0.465882	16.5161	0.3168
				8.55893	0.39625	8.5413	0.240741						22.2068	0.466176	16.5194	0.317
				8.56814	0.3965	8.54297	0.240893						22.2117	0.466471	16.5204	0.3172
				8.5699	0.39675	8.54426	0.241044						22.2182	0.466765	16.521	0.3174
				8.57298	0.397	8.54493	0.241196						22.2225	0.467059	16.5222	0.3176
				8.57568	0.39725	8.54551	0.241348						22.2266	0.467353	16.5277	0.3178
				8.57779	0.3975	8.54601	0.2415						22.2267	0.467647	16.5281	0.318
				8.57895	0.39775	8.54631	0.241651						22.2515	0.467941	16.5307	0.3182
				8.58136	0.398	8.54632	0.241803						22.2539	0.468235	16.5439	0.3184
				8.58465	0.39825	8.54909	0.241955						22.2546	0.468529	16.5455	0.3186
				8.5849	0.3985	8.55032	0.242107						22.276	0.468824	16.5468	0.3188
				8.58564	0.39875	8.5534	0.242259						22.2794	0.469118	16.5474	0.319
				8.5879	0.399	8.55345	0.24241						22.2801	0.469412	16.5485	0.3192
				8.5898	0.39925	8.5564	0.242562						22.2804	0.469706	16.5485	0.3194
				8.59018	0.3995	8.55641	0.242714						22.2844	0.47	16.551	0.3196
				8.59036	0.39975	8.55791	0.242866						22.3062	0.470294	16.5565	0.3198
				8.5944	0.4	8.55822	0.243018						22.3063	0.470588	16.5576	0.32
				8.59505	0.40025	8.5589	0.243169						22.3093	0.470882	16.56	0.3202
				8.59729	0.4005	8.55925	0.243321						22.3118	0.471176	16.5602	0.3204
				8.60025	0.40075	8.56407	0.243473						22.318	0.471471	16.5626	0.3206
				8.60115	0.401	8.56848	0.243625						22.3313	0.471765	16.5632	0.3208
				8.60255	0.40125	8.56859	0.243777						22.3694	0.472059	16.5705	0.321
				8.60369	0.4015	8.5695	0.243928						22.392	0.472353	16.5763	0.3212
				8.60621	0.40175	8.56982	0.24408						22.3983	0.472647	16.5773	0.3214
				8.60906	0.402	8.57028	0.244232						22.4035	0.472941	16.5781	0.3216
				8.60964	0.40225	8.57215	0.244384						22.4245	0.473235	16.5783	0.3218
				8.611	0.4025	8.57319	0.244536						22.43	0.473529	16.5823	0.322
				8.61369	0.40275	8.57328	0.244687						22.4518	0.473824	16.5876	0.3222
				8.61534	0.403	8.57342	0.244839						22.4548	0.474118	16.5951	0.3224
				8.61908	0.40325	8.57523	0.244991						22.4689	0.474412	16.5974	0.3226
				8.61914	0.4035	8.57531	0.245143						22.4751	0.474706	16.6052	0.3228
				8.6203	0.40375	8.5762	0.245294						22.4787	0.475	16.6112	0.323
				8.62132	0.404	8.57649	0.245446						22.4877	0.475294	16.6116	0.3232
				8.62448	0.40425	8.57656	0.245598						22.4974	0.475588	16.6132	0.3234
				8.6264	0.4045	8.57792	0.24575						22.4985	0.475882	16.6151	0.3236
				8.62644	0.40475	8.58024	0.245902						22.509	0.476176	16.6183	0.3238
				8.62654	0.405	8.584	0.246053						22.5095	0.476471	16.6233	0.324
				8.6279	0.40525	8.58494	0.246205						22.5134	0.476765	16.6289	0.3242
				8.6303	0.4055	8.58528	0.246357						22.5153	0.477059	16.6317	0.3244
				8.63062	0.40575	8.58693	0.246509						22.5192	0.477353	16.6332	0.3246
				8.6329	0.406	8.58759	0.246661						22.5373	0.477647	16.6364	0.3248
				8.63518	0.40625	8.59333	0.246812						22.5387	0.477941	16.6425	0.325
				8.6372	0.4065	8.59524	0.246964						22.5403	0.478235	16.6479	0.3252
				8.64458	0.40675	8.59624	0.247116						22.542	0.478529	16.6564	0.3254
				8.64632	0.407	8.59831	0.247268						22.5527	0.478824	16.6632	0.3256
				8.64638	0.40725	8.59904	0.24742						22.5576	0.479118	16.6692	0.3258
				8.64771	0.4075	8.59936	0.247571						22.5781	0.479412	16.6762	0.326
				8.64772	0.40775	8.60024	0.247723						22.5786	0.479706	16.6815	0.3262
				8.64851	0.408	8.60186	0.247875						22.5967	0.48	16.6948	0.3264
				8.64858	0.40825	8.60213	0.248027						22.6063	0.480294	16.6981	0.3266
				8.64953	0.4085	8.60221	0.248179						22.6071	0.480588	16.7089	0.3268
				8.65132	0.40875	8.60307	0.24833						22.6199	0.480882	16.7101	0.327
				8.65288	0.409	8.60385	0.248482						22.6266	0.481176	16.7106	0.3272
				8.65481	0.40925	8.60442	0.248634						22.6278	0.481471	16.711	0.3274
				8.65514	0.4095	8.60495	0.248786						22.633	0.481765	16.7115	0.3276
				8.65645	0.40975	8.60813	0.248937						22.638	0.482059	16.7124	0.3278
				8.65771	0.41	8.6091	0.249089						22.6386	0.482353	16.7142	0.328
				8.65797	0.41025	8.60913	0.249241						22.6421	0.482647	16.7151	0.3282
				8.65931	0.4105	8.60963	0.249393						22.6961	0.482941	16.7153	0.3284
				8.65978	0.41075	8.60997	0.249545						22.7133	0.483235	16.7249	0.3286
				8.66028	0.411	8.61241	0.249696						22.7272	0.483529	16.7263	0.3288
				8.66029	0.41125	8.61336	0.249848						22.7319	0.483824	16.7302	0.329
				8.66267	0.4115	8.61337	0.25						22.7392	0.484118	16.7319	0.3292
				8.66298	0.41175	8.61384	0.250152						22.7443	0.484412	16.7407	0.3294
				8.66538	0.412	8.61421	0.250304						22.7575	0.484706	16.7466	0.3296
				8.66569	0.41225	8.6143	0.250455						22.7641	0.485	16.7522	0.3298
				8.66614	0.4125	8.61505	0.250607						22.7653	0.485294	16.7541	0.33
				8.66639	0.41275	8.6159	0.250759						22.7753	0.485588	16.7562	0.3302
				8.66919	0.413	8.61623	0.250911						22.7829	0.485882	16.7598	0.3304
				8.6722	0.41325	8.61636	0.251063						22.7924	0.486176	16.7616	0.3306
				8.67422	0.4135	8.61676	0.251214						22.8085	0.486471	16.7632	0.3308
				8.67624	0.41375	8.61712	0.251366						22.8179	0.486765	16.7642	0.331
				8.67772	0.414	8.61756	0.251518						22.8377	0.487059	16.7705	0.3312
				8.68005	0.41425	8.61782	0.25167						22.8562	0.487353	16.775	0.3314
				8.6812	0.4145	8.62051	0.251821						22.8587	0.487647	16.7825	0.3316
				8.68208	0.41475	8.62083	0.251973						22.8654	0.487941	16.7856	0.3318
				8.68425	0.415	8.62158	0.252125						22.8989	0.488235	16.787	0.332
				8.68498	0.41525	8.62217	0.252277						22.9365	0.488529	16.7884	0.3322
				8.68696	0.4155	8.62227	0.252429						23.0082	0.488824	16.7923	0.3324
				8.68718	0.41575	8.62545	0.25258						23.0122	0.489118	16.7935	0.3326
				8.68746	0.416	8.62872	0.252732						23.0309	0.489412	16.7943	0.3328
				8.68763	0.41625	8.62889	0.252884						23.0366	0.489706	16.796	0.333
				8.69352	0.4165	8.63146	0.253036						23.0522	0.49	16.7987	0.3332
				8.69569	0.41675	8.63153	0.253188						23.0602	0.490294	16.8007	0.3334
				8.69616	0.417	8.63247	0.253339						23.0606	0.490588	16.8123	0.3336
				8.69824	0.41725	8.63255	0.253491						23.0708	0.490882	16.8208	0.3338
				8.69876	0.4175	8.63375	0.253643						23.0738	0.491176	16.8248	0.334
				8.69943	0.41775	8.63375	0.253795						23.0822	0.491471	16.8265	0.3342
				8.70024	0.418	8.63399	0.253947						23.0939	0.491765	16.8375	0.3344
				8.70142	0.41825	8.63403	0.254098						23.1039	0.492059	16.84	0.3346
				8.70433	0.4185	8.63498	0.25425						23.1056	0.492353	16.8444	0.3348
				8.70544	0.41875	8.63508	0.254402						23.1157	0.492647	16.8497	0.335
				8.70661	0.419	8.63597	0.254554						23.1157	0.492941	16.8508	0.3352
				8.71085	0.41925	8.63894	0.254706						23.124	0.493235	16.8538	0.3354
				8.71233	0.4195	8.6422	0.254857						23.1325	0.493529	16.8579	0.3356
				8.7124	0.41975	8.6472	0.255009						23.1396	0.493824	16.8622	0.3358
				8.71303	0.42	8.64785	0.255161						23.1612	0.494118	16.8666	0.336
				8.71344	0.42025	8.64834	0.255313						23.1671	0.494412	16.8712	0.3362
				8.71586	0.4205	8.64849	0.255464						23.1724	0.494706	16.8776	0.3364
				8.71616	0.42075	8.64868	0.255616						23.1725	0.495	16.8805	0.3366
				8.71637	0.421	8.65023	0.255768						23.1773	0.495294	16.8938	0.3368
				8.71701	0.42125	8.65102	0.25592						23.1787	0.495588	16.8985	0.337
				8.71953	0.4215	8.65242	0.256072						23.1821	0.495882	16.8986	0.3372
				8.7246	0.42175	8.65282	0.256223						23.2069	0.496176	16.9009	0.3374
				8.72517	0.422	8.6544	0.256375						23.2079	0.496471	16.9029	0.3376
				8.72586	0.42225	8.65559	0.256527						23.2179	0.496765	16.9058	0.3378
				8.72949	0.4225	8.65756	0.256679						23.2284	0.497059	16.906	0.338
				8.73038	0.42275	8.65807	0.256831						23.237	0.497353	16.9086	0.3382
				8.7327	0.423	8.65814	0.256982						23.2441	0.497647	16.9108	0.3384
				8.73299	0.42325	8.65816	0.257134						23.2623	0.497941	16.9145	0.3386
				8.73373	0.4235	8.65825	0.257286						23.2645	0.498235	16.9145	0.3388
				8.73428	0.42375	8.66074	0.257438						23.2694	0.498529	16.9188	0.339
				8.73434	0.424	8.6613	0.25759						23.2721	0.498824	16.9223	0.3392
				8.73478	0.42425	8.66159	0.257741						23.283	0.499118	16.9225	0.3394
				8.73775	0.4245	8.66197	0.257893						23.2868	0.499412	16.924	0.3396
				8.73783	0.42475	8.66282	0.258045						23.2869	0.499706	16.9258	0.3398
				8.74452	0.425	8.66434	0.258197						23.3043	0.5	16.9277	0.34
				8.7471	0.42525	8.66682	0.258349						23.3069	0.500294	16.9326	0.3402
				8.7488	0.4255	8.66828	0.2585						23.3075	0.500588	16.9354	0.3404
				8.74932	0.42575	8.66896	0.258652						23.3323	0.500882	16.9355	0.3406
				8.75116	0.426	8.66903	0.258804						23.3552	0.501176	16.9412	0.3408
				8.75359	0.42625	8.66928	0.258956						23.3599	0.501471	16.9414	0.341
				8.75618	0.4265	8.66953	0.259107						23.3801	0.501765	16.946	0.3412
				8.75659	0.42675	8.6721	0.259259						23.3894	0.502059	16.9484	0.3414
				8.75672	0.427	8.67293	0.259411						23.4097	0.502353	16.9502	0.3416
				8.75686	0.42725	8.67304	0.259563						23.4179	0.502647	16.957	0.3418
				8.76499	0.4275	8.67439	0.259715						23.4309	0.502941	16.96	0.342
				8.76507	0.42775	8.67662	0.259866						23.4423	0.503235	16.9614	0.3422
				8.76667	0.428	8.67735	0.260018						23.4604	0.503529	16.97	0.3424
				8.76688	0.42825	8.67755	0.26017						23.4627	0.503824	16.9714	0.3426
				8.76927	0.4285	8.67813	0.260322						23.4633	0.504118	16.9761	0.3428
				8.76931	0.42875	8.67826	0.260474						23.465	0.504412	16.9793	0.343
				8.77119	0.429	8.67847	0.260625						23.4954	0.504706	16.9836	0.3432
				8.77247	0.42925	8.67867	0.260777						23.5006	0.505	16.9856	0.3434
				8.77455	0.4295	8.67893	0.260929						23.5142	0.505294	16.9898	0.3436
				8.77521	0.42975	8.68099	0.261081						23.5195	0.505588	16.9993	0.3438
				8.77584	0.43	8.68153	0.261233						23.5311	0.505882	16.9995	0.344
				8.7776	0.43025	8.6833	0.261384						23.5415	0.506176	17.0067	0.3442
				8.77811	0.4305	8.6848	0.261536						23.5674	0.506471	17.01	0.3444
				8.77932	0.43075	8.68608	0.261688						23.5749	0.506765	17.0139	0.3446
				8.77991	0.431	8.68801	0.26184						23.5764	0.507059	17.0151	0.3448
				8.78013	0.43125	8.68941	0.261991						23.5845	0.507353	17.0242	0.345
				8.78031	0.4315	8.68942	0.262143						23.5879	0.507647	17.0261	0.3452
				8.78215	0.43175	8.6904	0.262295						23.5891	0.507941	17.0262	0.3454
				8.78347	0.432	8.69218	0.262447						23.5939	0.508235	17.0304	0.3456
				8.78582	0.43225	8.69239	0.262599						23.6003	0.508529	17.0392	0.3458
				8.78612	0.4325	8.69291	0.26275						23.6033	0.508824	17.0403	0.346
				8.78676	0.43275	8.6944	0.262902						23.6196	0.509118	17.0439	0.3462
				8.78688	0.433	8.69468	0.263054						23.6211	0.509412	17.0451	0.3464
				8.78951	0.43325	8.69491	0.263206						23.6219	0.509706	17.0514	0.3466
				8.79049	0.4335	8.69539	0.263358						23.6367	0.51	17.054	0.3468
				8.7913	0.43375	8.69603	0.263509						23.6434	0.510294	17.0598	0.347
				8.79224	0.434	8.69674	0.263661						23.6448	0.510588	17.0647	0.3472
				8.79309	0.43425	8.69698	0.263813						23.6525	0.510882	17.0711	0.3474
				8.79382	0.4345	8.70134	0.263965						23.6554	0.511176	17.0723	0.3476
				8.79403	0.43475	8.70201	0.264117						23.6558	0.511471	17.0794	0.3478
				8.79858	0.435	8.70353	0.264268						23.6589	0.511765	17.0836	0.348
				8.7992	0.43525	8.70372	0.26442						23.6724	0.512059	17.0868	0.3482
				8.80443	0.4355	8.70663	0.264572						23.6738	0.512353	17.0903	0.3484
				8.80525	0.43575	8.70754	0.264724						23.6913	0.512647	17.0932	0.3486
				8.80713	0.436	8.70834	0.264876						23.694	0.512941	17.0938	0.3488
				8.80744	0.43625	8.70972	0.265027						23.6994	0.513235	17.0946	0.349
				8.81214	0.4365	8.70974	0.265179						23.7111	0.513529	17.0984	0.3492
				8.81239	0.43675	8.71	0.265331						23.7136	0.513824	17.0986	0.3494
				8.81269	0.437	8.71158	0.265483						23.7202	0.514118	17.1006	0.3496
				8.81339	0.43725	8.71247	0.265634						23.7256	0.514412	17.1072	0.3498
				8.81397	0.4375	8.71346	0.265786						23.7256	0.514706	17.1183	0.35
				8.8176	0.43775	8.71403	0.265938						23.7305	0.515	17.1238	0.3502
				8.82119	0.438	8.71941	0.26609						23.7387	0.515294	17.1335	0.3504
				8.82154	0.43825	8.72127	0.266242						23.7445	0.515588	17.1393	0.3506
				8.82287	0.4385	8.72274	0.266393						23.7455	0.515882	17.1449	0.3508
				8.82664	0.43875	8.72396	0.266545						23.7713	0.516176	17.1457	0.351
				8.82831	0.439	8.72476	0.266697						23.7791	0.516471	17.1517	0.3512
				8.82871	0.43925	8.7264	0.266849						23.7851	0.516765	17.1522	0.3514
				8.83093	0.4395	8.72659	0.267001						23.7916	0.517059	17.1643	0.3516
				8.83185	0.43975	8.72705	0.267152						23.7922	0.517353	17.1701	0.3518
				8.83283	0.44	8.72762	0.267304						23.7935	0.517647	17.1703	0.352
				8.83671	0.44025	8.72785	0.267456						23.7985	0.517941	17.1709	0.3522
				8.83698	0.4405	8.72798	0.267608						23.8079	0.518235	17.1772	0.3524
				8.83755	0.44075	8.7314	0.26776						23.8131	0.518529	17.1854	0.3526
				8.83835	0.441	8.73269	0.267911						23.8206	0.518824	17.1856	0.3528
				8.83844	0.44125	8.73382	0.268063						23.836	0.519118	17.1889	0.353
				8.83884	0.4415	8.73436	0.268215						23.8471	0.519412	17.1943	0.3532
				8.84259	0.44175	8.7344	0.268367						23.8647	0.519706	17.2006	0.3534
				8.84268	0.442	8.73588	0.268519						23.8996	0.52	17.2008	0.3536
				8.84384	0.44225	8.73651	0.26867						23.9207	0.520294	17.2017	0.3538
				8.84586	0.4425	8.73687	0.268822						23.9246	0.520588	17.2041	0.354
				8.84686	0.44275	8.73717	0.268974						23.9277	0.520882	17.2046	0.3542
				8.84722	0.443	8.73744	0.269126						23.9333	0.521176	17.2092	0.3544
				8.84811	0.44325	8.73964	0.269277						23.9415	0.521471	17.2119	0.3546
				8.84821	0.4435	8.74057	0.269429						23.9539	0.521765	17.2128	0.3548
				8.84964	0.44375	8.74417	0.269581						23.9664	0.522059	17.2194	0.355
				8.85113	0.444	8.74507	0.269733						23.9793	0.522353	17.2196	0.3552
				8.85187	0.44425	8.74563	0.269885						23.9919	0.522647	17.244	0.3554
				8.85282	0.4445	8.7466	0.270036						23.9978	0.522941	17.2466	0.3556
				8.85286	0.44475	8.74677	0.270188						24.0022	0.523235	17.2485	0.3558
				8.85406	0.445	8.74898	0.27034						24.0025	0.523529	17.2494	0.356
				8.85457	0.44525	8.74978	0.270492						24.0134	0.523824	17.2501	0.3562
				8.8557	0.4455	8.74996	0.270644						24.0156	0.524118	17.2512	0.3564
				8.85792	0.44575	8.75083	0.270795						24.0381	0.524412	17.2542	0.3566
				8.85858	0.446	8.75366	0.270947						24.0419	0.524706	17.2574	0.3568
				8.86087	0.44625	8.75398	0.271099						24.0479	0.525	17.2607	0.357
				8.86106	0.4465	8.75448	0.271251						24.068	0.525294	17.2679	0.3572
				8.86213	0.44675	8.75555	0.271403						24.0747	0.525588	17.2682	0.3574
				8.86614	0.447	8.7565	0.271554						24.1237	0.525882	17.2825	0.3576
				8.86659	0.44725	8.75741	0.271706						24.1378	0.526176	17.2928	0.3578
				8.86796	0.4475	8.75866	0.271858						24.1636	0.526471	17.3037	0.358
				8.86827	0.44775	8.7599	0.27201						24.1724	0.526765	17.3161	0.3582
				8.87067	0.448	8.7601	0.272162						24.1782	0.527059	17.3245	0.3584
				8.87092	0.44825	8.76156	0.272313						24.1907	0.527353	17.3264	0.3586
				8.87261	0.4485	8.76488	0.272465						24.1967	0.527647	17.329	0.3588
				8.87542	0.44875	8.76657	0.272617						24.2	0.527941	17.3302	0.359
				8.87598	0.449	8.76682	0.272769						24.2038	0.528235	17.3422	0.3592
				8.87701	0.44925	8.76749	0.27292						24.2186	0.528529	17.3423	0.3594
				8.87768	0.4495	8.76849	0.273072						24.2202	0.528824	17.3443	0.3596
				8.87899	0.44975	8.76962	0.273224						24.2271	0.529118	17.3474	0.3598
				8.87981	0.45	8.76974	0.273376						24.2297	0.529412	17.3519	0.36
				8.8802	0.45025	8.77011	0.273528						24.2306	0.529706	17.3546	0.3602
				8.88076	0.4505	8.77012	0.273679						24.2337	0.53	17.3551	0.3604
				8.88519	0.45075	8.77461	0.273831						24.2541	0.530294	17.3572	0.3606
				8.88529	0.451	8.77528	0.273983						24.2984	0.530588	17.3573	0.3608
				8.88584	0.45125	8.77634	0.274135						24.3079	0.530882	17.3582	0.361
				8.88597	0.4515	8.77745	0.274287						24.3203	0.531176	17.3658	0.3612
				8.88812	0.45175	8.77827	0.274438						24.3252	0.531471	17.3722	0.3614
				8.89071	0.452	8.77828	0.27459						24.3293	0.531765	17.3808	0.3616
				8.8923	0.45225	8.77858	0.274742						24.3334	0.532059	17.3809	0.3618
				8.89245	0.4525	8.7805	0.274894						24.3496	0.532353	17.3908	0.362
				8.89573	0.45275	8.78131	0.275046						24.36	0.532647	17.3932	0.3622
				8.89596	0.453	8.78247	0.275197						24.3614	0.532941	17.3976	0.3624
				8.89713	0.45325	8.7846	0.275349						24.3671	0.533235	17.4028	0.3626
				8.90023	0.4535	8.78649	0.275501						24.3733	0.533529	17.4113	0.3628
				8.9025	0.45375	8.78773	0.275653						24.3797	0.533824	17.4133	0.363
				8.90546	0.454	8.78784	0.275804						24.3801	0.534118	17.4201	0.3632
				8.90569	0.45425	8.7902	0.275956						24.385	0.534412	17.4205	0.3634
				8.90721	0.4545	8.79072	0.276108						24.3959	0.534706	17.4441	0.3636
				8.9083	0.45475	8.79507	0.27626						24.4185	0.535	17.4444	0.3638
				8.91146	0.455	8.79578	0.276412						24.4304	0.535294	17.4444	0.364
				8.91318	0.45525	8.79621	0.276563						24.4341	0.535588	17.4518	0.3642
				8.91435	0.4555	8.79671	0.276715						24.4691	0.535882	17.4572	0.3644
				8.91747	0.45575	8.79743	0.276867						24.4718	0.536176	17.47	0.3646
				8.91957	0.456	8.7976	0.277019						24.478	0.536471	17.4742	0.3648
				8.92033	0.45625	8.79922	0.277171						24.4796	0.536765	17.4884	0.365
				8.92068	0.4565	8.79959	0.277322						24.4982	0.537059	17.4898	0.3652
				8.92318	0.45675	8.80008	0.277474						24.512	0.537353	17.4995	0.3654
				8.92346	0.457	8.80099	0.277626						24.5174	0.537647	17.514	0.3656
				8.92357	0.45725	8.8024	0.277778						24.5295	0.537941	17.5143	0.3658
				8.92404	0.4575	8.80447	0.27793						24.5497	0.538235	17.5155	0.366
				8.92478	0.45775	8.80535	0.278081						24.55	0.538529	17.5189	0.3662
				8.92795	0.458	8.80535	0.278233						24.5573	0.538824	17.5214	0.3664
				8.92803	0.45825	8.80575	0.278385						24.5699	0.539118	17.5239	0.3666
				8.93021	0.4585	8.80798	0.278537						24.579	0.539412	17.5299	0.3668
				8.93264	0.45875	8.80811	0.278689						24.5856	0.539706	17.5306	0.367
				8.93354	0.459	8.80991	0.27884						24.5919	0.54	17.5338	0.3672
				8.93458	0.45925	8.81187	0.278992						24.5921	0.540294	17.5381	0.3674
				8.93725	0.4595	8.81267	0.279144						24.5943	0.540588	17.5504	0.3676
				8.93759	0.45975	8.81306	0.279296						24.5999	0.540882	17.5537	0.3678
				8.94082	0.46	8.81342	0.279447						24.6025	0.541176	17.5616	0.368
				8.94164	0.46025	8.81486	0.279599						24.6111	0.541471	17.5619	0.3682
				8.94544	0.4605	8.81511	0.279751						24.6367	0.541765	17.5648	0.3684
				8.94958	0.46075	8.81525	0.279903						24.6564	0.542059	17.5658	0.3686
				8.95179	0.461	8.81537	0.280055						24.6603	0.542353	17.5666	0.3688
				8.95198	0.46125	8.81689	0.280206						24.6694	0.542647	17.567	0.369
				8.95376	0.4615	8.81721	0.280358						24.6695	0.542941	17.5702	0.3692
				8.95426	0.46175	8.81726	0.28051						24.6864	0.543235	17.5762	0.3694
				8.95593	0.462	8.81749	0.280662						24.6875	0.543529	17.5771	0.3696
				8.96194	0.46225	8.82004	0.280814						24.6894	0.543824	17.5783	0.3698
				8.96208	0.4625	8.82067	0.280965						24.7068	0.544118	17.5789	0.37
				8.96394	0.46275	8.82193	0.281117						24.7083	0.544412	17.59	0.3702
				8.96766	0.463	8.82194	0.281269						24.7313	0.544706	17.5914	0.3704
				8.96827	0.46325	8.82245	0.281421						24.7325	0.545	17.5973	0.3706
				8.97095	0.4635	8.8228	0.281573						24.7398	0.545294	17.6046	0.3708
				8.9717	0.46375	8.82373	0.281724						24.7439	0.545588	17.6123	0.371
				8.97628	0.464	8.82445	0.281876						24.752	0.545882	17.6153	0.3712
				8.97682	0.46425	8.82544	0.282028						24.773	0.546176	17.6203	0.3714
				8.97813	0.4645	8.82766	0.28218						24.7845	0.546471	17.644	0.3716
				8.98141	0.46475	8.82897	0.282332						24.7875	0.546765	17.6534	0.3718
				8.98323	0.465	8.83391	0.282483						24.7888	0.547059	17.6666	0.372
				8.98351	0.46525	8.83582	0.282635						24.791	0.547353	17.6677	0.3722
				8.9851	0.4655	8.83591	0.282787						24.7915	0.547647	17.6696	0.3724
				8.98595	0.46575	8.83647	0.282939						24.7985	0.547941	17.6753	0.3726
				8.98658	0.466	8.83789	0.28309						24.8053	0.548235	17.6798	0.3728
				8.98664	0.46625	8.83873	0.283242						24.8237	0.548529	17.6822	0.373
				8.98687	0.4665	8.83997	0.283394						24.834	0.548824	17.6886	0.3732
				8.98704	0.46675	8.84806	0.283546						24.8783	0.549118	17.6905	0.3734
				8.9888	0.467	8.84885	0.283698						24.8784	0.549412	17.7001	0.3736
				8.99034	0.46725	8.84906	0.283849						24.8792	0.549706	17.707	0.3738
				8.99035	0.4675	8.84948	0.284001						24.8809	0.55	17.7105	0.374
				8.99239	0.46775	8.85057	0.284153						24.8899	0.550294	17.7176	0.3742
				8.99405	0.468	8.85108	0.284305						24.9009	0.550588	17.7208	0.3744
				8.99434	0.46825	8.85147	0.284457						24.9073	0.550882	17.7295	0.3746
				8.99632	0.4685	8.85152	0.284608						24.9133	0.551176	17.7305	0.3748
				8.99801	0.46875	8.85154	0.28476						24.9205	0.551471	17.7358	0.375
				8.99806	0.469	8.85204	0.284912						24.9342	0.551765	17.7395	0.3752
				8.99874	0.46925	8.85254	0.285064						24.9469	0.552059	17.7396	0.3754
				8.99985	0.4695	8.85263	0.285216						24.948	0.552353	17.7402	0.3756
				9.00103	0.46975	8.85369	0.285367						24.9547	0.552647	17.7407	0.3758
				9.00353	0.47	8.85473	0.285519						24.9708	0.552941	17.7452	0.376
				9.00415	0.47025	8.85475	0.285671						25.0124	0.553235	17.7462	0.3762
				9.00575	0.4705	8.85508	0.285823						25.024	0.553529	17.7482	0.3764
				9.01234	0.47075	8.85628	0.285974						25.0245	0.553824	17.7487	0.3766
				9.01275	0.471	8.85874	0.286126						25.0257	0.554118	17.7565	0.3768
				9.01564	0.47125	8.8596	0.286278						25.0704	0.554412	17.7728	0.377
				9.01721	0.4715	8.86138	0.28643						25.0739	0.554706	17.7785	0.3772
				9.01892	0.47175	8.86158	0.286582						25.0807	0.555	17.7814	0.3774
				9.02077	0.472	8.86172	0.286733						25.0874	0.555294	17.7826	0.3776
				9.02113	0.47225	8.86261	0.286885						25.0881	0.555588	17.7828	0.3778
				9.02268	0.4725	8.86647	0.287037						25.1176	0.555882	17.7903	0.378
				9.02579	0.47275	8.86734	0.287189						25.121	0.556176	17.7924	0.3782
				9.02651	0.473	8.86937	0.287341						25.1296	0.556471	17.7991	0.3784
				9.02762	0.47325	8.86967	0.287492						25.1493	0.556765	17.8036	0.3786
				9.02781	0.4735	8.87059	0.287644						25.1508	0.557059	17.8102	0.3788
				9.02961	0.47375	8.8726	0.287796						25.1556	0.557353	17.8121	0.379
				9.03069	0.474	8.87296	0.287948						25.2119	0.557647	17.8125	0.3792
				9.03176	0.47425	8.87524	0.2881						25.2212	0.557941	17.8181	0.3794
				9.03314	0.4745	8.87526	0.288251						25.2229	0.558235	17.8185	0.3796
				9.03321	0.47475	8.87646	0.288403						25.2393	0.558529	17.8206	0.3798
				9.03565	0.475	8.8766	0.288555						25.2514	0.558824	17.8216	0.38
				9.03842	0.47525	8.87694	0.288707						25.2534	0.559118	17.8216	0.3802
				9.03952	0.4755	8.87699	0.288859						25.2543	0.559412	17.8308	0.3804
				9.04111	0.47575	8.87746	0.28901						25.2668	0.559706	17.8312	0.3806
				9.04272	0.476	8.87942	0.289162						25.2776	0.56	17.8366	0.3808
				9.05222	0.47625	8.87975	0.289314						25.3064	0.560294	17.8375	0.381
				9.05247	0.4765	8.87989	0.289466						25.3173	0.560588	17.8396	0.3812
				9.05286	0.47675	8.88278	0.289617						25.3274	0.560882	17.8544	0.3814
				9.05575	0.477	8.88448	0.289769						25.3295	0.561176	17.8641	0.3816
				9.05854	0.47725	8.88608	0.289921						25.3351	0.561471	17.8645	0.3818
				9.059	0.4775	8.88729	0.290073						25.3399	0.561765	17.8762	0.382
				9.05958	0.47775	8.8873	0.290225						25.3423	0.562059	17.8766	0.3822
				9.05959	0.478	8.88752	0.290376						25.3473	0.562353	17.8817	0.3824
				9.06496	0.47825	8.89173	0.290528						25.354	0.562647	17.8878	0.3826
				9.06647	0.4785	8.8937	0.29068						25.357	0.562941	17.8912	0.3828
				9.06712	0.47875	8.8953	0.290832						25.3745	0.563235	17.8959	0.383
				9.0676	0.479	8.89569	0.290984						25.3836	0.563529	17.8995	0.3832
				9.06827	0.47925	8.89592	0.291135						25.3872	0.563824	17.9057	0.3834
				9.06841	0.4795	8.89594	0.291287						25.3953	0.564118	17.9162	0.3836
				9.06921	0.47975	8.8967	0.291439						25.3992	0.564412	17.9227	0.3838
				9.07024	0.48	8.89752	0.291591						25.4018	0.564706	17.9273	0.384
				9.07217	0.48025	8.89758	0.291743						25.4033	0.565	17.9312	0.3842
				9.07252	0.4805	8.89775	0.291894						25.4205	0.565294	17.9335	0.3844
				9.0753	0.48075	8.89788	0.292046						25.4345	0.565588	17.9453	0.3846
				9.07567	0.481	8.89868	0.292198						25.4388	0.565882	17.9472	0.3848
				9.07579	0.48125	8.89873	0.29235						25.4443	0.566176	17.9508	0.385
				9.07594	0.4815	8.89981	0.292502						25.4539	0.566471	17.958	0.3852
				9.08176	0.48175	8.90196	0.292653						25.462	0.566765	17.9643	0.3854
				9.08672	0.482	8.90202	0.292805						25.4818	0.567059	17.9671	0.3856
				9.08935	0.48225	8.90385	0.292957						25.5034	0.567353	17.975	0.3858
				9.09186	0.4825	8.90441	0.293109						25.5103	0.567647	17.9818	0.386
				9.09526	0.48275	8.908	0.29326						25.5194	0.567941	17.9835	0.3862
				9.09621	0.483	8.90804	0.293412						25.5219	0.568235	17.9906	0.3864
				9.09673	0.48325	8.91114	0.293564						25.5384	0.568529	17.9935	0.3866
				9.10011	0.4835	8.91481	0.293716						25.5496	0.568824	17.9989	0.3868
				9.10071	0.48375	8.916	0.293868						25.5531	0.569118	17.9997	0.387
				9.10634	0.484	8.91866	0.294019						25.5542	0.569412	18.0069	0.3872
				9.10709	0.48425	8.91973	0.294171						25.5655	0.569706	18.008	0.3874
				9.10763	0.4845	8.92116	0.294323						25.5781	0.57	18.0097	0.3876
				9.11003	0.48475	8.92901	0.294475						25.5832	0.570294	18.0169	0.3878
				9.11163	0.485	8.9295	0.294627						25.5955	0.570588	18.0241	0.388
				9.115	0.48525	8.92989	0.294778						25.6058	0.570882	18.0296	0.3882
				9.11648	0.4855	8.9299	0.29493						25.6343	0.571176	18.0339	0.3884
				9.11745	0.48575	8.93088	0.295082						25.6441	0.571471	18.0397	0.3886
				9.11865	0.486	8.93099	0.295234						25.6479	0.571765	18.0426	0.3888
				9.11931	0.48625	8.93152	0.295386						25.6483	0.572059	18.0433	0.389
				9.1228	0.4865	8.93268	0.295537						25.6557	0.572353	18.0484	0.3892
				9.12577	0.48675	8.93469	0.295689						25.657	0.572647	18.0575	0.3894
				9.12644	0.487	8.93552	0.295841						25.6601	0.572941	18.0648	0.3896
				9.12725	0.48725	8.93672	0.295993						25.68	0.573235	18.068	0.3898
				9.13313	0.4875	8.94108	0.296145						25.7043	0.573529	18.0757	0.39
				9.13501	0.48775	8.94126	0.296296						25.735	0.573824	18.0906	0.3902
				9.13688	0.488	8.94126	0.296448						25.7377	0.574118	18.0907	0.3904
				9.13793	0.48825	8.94248	0.2966						25.7498	0.574412	18.1	0.3906
				9.13961	0.4885	8.94481	0.296752						25.7711	0.574706	18.1136	0.3908
				9.14074	0.48875	8.94542	0.296903						25.7775	0.575	18.116	0.391
				9.14262	0.489	8.94793	0.297055						25.7853	0.575294	18.1163	0.3912
				9.1452	0.48925	8.94842	0.297207						25.7983	0.575588	18.1315	0.3914
				9.14652	0.4895	8.95058	0.297359						25.7995	0.575882	18.1332	0.3916
				9.15124	0.48975	8.95231	0.297511						25.8213	0.576176	18.1355	0.3918
				9.1514	0.49	8.95456	0.297662						25.8244	0.576471	18.1437	0.392
				9.15414	0.49025	8.95468	0.297814						25.8263	0.576765	18.1448	0.3922
				9.15478	0.4905	8.9556	0.297966						25.8372	0.577059	18.1479	0.3924
				9.15619	0.49075	8.95757	0.298118						25.8621	0.577353	18.156	0.3926
				9.15701	0.491	8.96036	0.29827						25.8657	0.577647	18.1622	0.3928
				9.15985	0.49125	8.96038	0.298421						25.8673	0.577941	18.1628	0.393
				9.16005	0.4915	8.96284	0.298573						25.8684	0.578235	18.1807	0.3932
				9.16486	0.49175	8.96364	0.298725						25.8906	0.578529	18.1859	0.3934
				9.17273	0.492	8.96378	0.298877						25.9241	0.578824	18.1926	0.3936
				9.17943	0.49225	8.96444	0.299029						25.9402	0.579118	18.208	0.3938
				9.18008	0.4925	8.96459	0.29918						25.9573	0.579412	18.209	0.394
				9.18103	0.49275	8.96714	0.299332						25.9682	0.579706	18.219	0.3942
				9.18715	0.493	8.96747	0.299484						25.9703	0.58	18.2297	0.3944
				9.19002	0.49325	8.96777	0.299636						26.0189	0.580294	18.2398	0.3946
				9.19276	0.4935	8.96856	0.299787						26.0268	0.580588	18.2462	0.3948
				9.19336	0.49375	8.96889	0.299939						26.0562	0.580882	18.2466	0.395
				9.1937	0.494	8.97056	0.300091						26.0586	0.581176	18.2466	0.3952
				9.19499	0.49425	8.97115	0.300243						26.0732	0.581471	18.248	0.3954
				9.19736	0.4945	8.97316	0.300395						26.0756	0.581765	18.2488	0.3956
				9.19791	0.49475	8.97377	0.300546						26.0799	0.582059	18.2736	0.3958
				9.19817	0.495	8.97494	0.300698						26.1138	0.582353	18.275	0.396
				9.19873	0.49525	8.97521	0.30085						26.1175	0.582647	18.2813	0.3962
				9.19942	0.4955	8.9757	0.301002						26.1208	0.582941	18.2844	0.3964
				9.20173	0.49575	8.97631	0.301154						26.1219	0.583235	18.2891	0.3966
				9.20471	0.496	8.97752	0.301305						26.1507	0.583529	18.2958	0.3968
				9.20974	0.49625	8.97935	0.301457						26.1602	0.583824	18.296	0.397
				9.211	0.4965	8.97952	0.301609						26.1622	0.584118	18.3027	0.3972
				9.21164	0.49675	8.97957	0.301761						26.1809	0.584412	18.314	0.3974
				9.21291	0.497	8.9802	0.301913						26.2108	0.584706	18.3152	0.3976
				9.21298	0.49725	8.98047	0.302064						26.2153	0.585	18.3207	0.3978
				9.22014	0.4975	8.98151	0.302216						26.2482	0.585294	18.3225	0.398
				9.22095	0.49775	8.98379	0.302368						26.2536	0.585588	18.3251	0.3982
				9.22193	0.498	8.98429	0.30252						26.2651	0.585882	18.3346	0.3984
				9.22336	0.49825	8.98445	0.302672						26.2856	0.586176	18.3365	0.3986
				9.23018	0.4985	8.98722	0.302823						26.2969	0.586471	18.3403	0.3988
				9.232	0.49875	8.9874	0.302975						26.3138	0.586765	18.3413	0.399
				9.23542	0.499	8.98812	0.303127						26.3275	0.587059	18.3466	0.3992
				9.23558	0.49925	8.99194	0.303279						26.337	0.587353	18.3505	0.3994
[truncated: 4,587 more rows]

## Sheet: Fig7
7h	Ctrl									MG4E
IL1a	0.724365	0.75743	1.1054	0.884467	0.823915	1.67722	1.48018	0.547027		1.79118	1.29975	2.92313	1.36137	1.64599	1.95748	1.32544	1.81207
Ccl2	0.61303	1.15343	1.05614	0.738957	1.55089	1.16247	1.03257	0.692507		2.01172	1.75223	8.24321	1.80353	1.16532	3.80592	4.14399	3.20351
Cd52	0.762386	0.916676	0.858754	0.944255	1.0867	0.986126	1.59675	0.848357		4.63295	3.41011	2.84108	5.00685	3.57467	5.20596	4.17847	4.6862
Lyz2	0.833866	1.01969	0.964343	1.13522	1.06592	1.29741	0.990209	0.693344		2.09831	2.27296	2.20018	4.53637	2.33657	2.27356	4.84598	3.40532
Clec7a	0.654743	1.15908	1.06613	0.947037	1.06919	1.25016	0.994098	0.859565		4.96525	2.37977	0.526388	4.47683	2.29588	3.79652	3.97297	4.39076
7i	Ctrl									MG4E
Crybb1	0.784347	0.959106	0.995524	1.46863	0.793811	0.983374	1.25952	0.755686		0.309435	0.351935	1.46499	0.287749	0.357245	0.562691	0.138312	0.223726
Cx3cr1	1.06038	0.892215	0.942265	1.08927	0.875587	1.09397	1.14558	0.900731		0.34181	0.329755	0.121941	0.341177	0.554079	0.35241	0.193822	0.317165
P2ry12	0.99057	0.950957	1.10659	0.895698	0.75679	1.04864	1.31131	0.939445		0.413699	0.469453	0.604264	0.42936	0.859738	0.358056	0.149936	0.3002
Selplg	0.879014	0.830717	0.868872	1.31007	0.743541	1.09669	1.36225	0.90885		0.439456	0.672459	1.06531	0.656717	0.926486	0.558322	0.267398	0.451156
Ccr5	1.02867	0.53999	0.938565	1.2253	0.747818	1.53461	1.28184	0.703212		0.2439	0.186711	0.718645	0.269487	0.968886	0.461828	0.167359	0.201451
P2ry13	0.940917	0.977133	1.12613	0.952398	0.785669	1.10996	1.23175	0.876054		0.632846	0.522768	0.380714	0.639576	0.828405	0.612644	0.352881	0.409218
Slc2a5	0.706271	1.29768	1.04085	1.09009	0.850538	1.08934	1.0434	0.881824		0.579688	0.564141	1.24477	0.631529	1.04769	0.549389	0.22572	0.475149
Tmem119	1.05526	0.917735	0.909158	1.24698	0.724863	1.01711	1.22923	0.899665		0.618816	0.714717	0.715379	0.778941	1.23716	0.708264	0.407546	0.564732
Csf1r	0.821589	1.00172	1.10393	1.09523	0.854779	1.00338	1.14316	0.976216		0.679833	0.692175	0.609114	0.836035	0.999255	0.652752	0.403437	0.604259
Slco2b1	0.978818	0.930345	1.05208	1.00592	0.934287	1.01656	1.16106	0.920923		0.717378	0.686588	0.236481	0.787646	1.16569	0.73336	0.471706	0.677529
Fcrls	0.923244	0.872863	1.07834	1.11202	0.779204	1.14866	1.18283	0.902846		0.622311	0.697552	1.14963	0.892391	1.03318	0.536291	0.558063	0.492422
7j	Ctrl									MG4E
IL1a	0.626474	0.387881	0.603444	0.413486	2.16762	2.18616	0.61494			0.584403	0.566974	0.538384	1.43109	1.03527	1.682	1.12287	0.478708
Ccl2	0.280608	0.465878	0.37369	0.285379	2.44403	2.24246	0.907954			0.564055	0.409072	1.59457	0.583866	1.98098	0.312183	0.604421	0.780898
Crybb1	0.904295	1.27772	0.661568	0.907218	1.0814	1.00018	1.16762			0.805794	0.455195	0.732624	0.458811	0.653927	0.79092	1.27067	0.80432
P2ry12	1.12353	0.926569	0.911774	0.86838	0.979341	1.33937	0.851034			1.11732	0.618764	0.959947	0.950493	0.896062	0.85928	1.54403	1.36173
Selplg	1.04309	0.837322	0.843044	1.03435	1.03863	1.09564	1.10792			1.0863	0.792097	0.965709	0.961778	0.860845	0.932659	1.05831	1.0774
P2ry13	1.24181	1.15332	0.960227	0.623562	0.89143	1.26888	0.860773			1.45261	1.05927	1.10555	1.08362	0.937807	1.10452	1.84429	1.46673
Tmem119	1.08647	1.09533	0.810237	0.861825	1.02361	1.04819	1.07434			1.12259	0.795266	0.893638	0.931991	0.834982	1.21828	1.61432	1.05329

## Sheet: Fig8
8a					8b							8c							8d	male (Ctrl)																male (MG4E)
male		female			contralateral microglial density		Microglia density in FAM-Aβ positive area (#/mm3)		Microglia clustering index			contralateral microglial density		Microglia density in FAM-Aβ positive area (#/mm3)		Microglia clustering index			Time (min)	Motility																Motility
Ctrl	MG4E	Ctrl	MG4E		Ctrl	MG4E	Ctrl	MG4E	Ctrl	MG4E		Ctrl	MG4E	Ctrl	MG4E	Ctrl	MG4E		-4	0.347309	0.762178	1.43428	0.648247	1.45412	1.32581	2.16802	0.39924	0.630659	2.13124	0.58174	0.196124	0.264789	1.03151	0.06188		0.980616	1.04737	0.390291	0.482777	0.538195	2.07067	1.68203	0.051259	0.336585	0.215476	0.377403	1.23734	1.08113	1.62157
0.217994	0.545324	1.35452	1.28526		12133.6	23111.7	44767.9	23640.9	3.68958	1.0229		19659.7	21228.3	45463.9	55576.1	2.31254	2.61801		-3	0.194682	0.365998	0.783288	1.27608	0.471277	0.539265	0.122186	1.16607	2.10586	0.802883	0.524759	1.13468	0.214889	0.558836	1.87864		0.56006	1.05601	3.63947	0.531343	1.58842	0.307305	1.76625	2.57893	1.17535	0.330781	0.891209	0.426869	0.973438	0.468989
1.17814	0.943235	0.62131	0.426673		11844.7	15022.6	30747.7	19922	2.5959	1.32614		20024.2	31827.5	84804.2	50162.3	4.23508	1.57607		-2	1.80044	1.13964	1.67968	2.10097	1.22538	1.07161	0.092378	0.336677	1.40812	0.667729	0.656849	0.183504	1.11664	0.412427	1.60894		0.739763	0.407021	0.382364	1.80394	0.977389	1.12598	0.742617	1.68882	1.02577	0.062809	1.16422	0.672921	2.14244	1.32755
0.886509	0.52396	0.985922	2.03427		14444.8	20800.5	27049	20597	1.87258	0.990215		28582.5	20086.9	36552.6	46635	1.27885	2.32166		-1	0.828575	0.920344	0.635585	0.487352	1.1481	0.10967	2.00094	0.979113	0.566285	0.574502	1.08998	1.82793	0.727102	2.54831	1.45054		2.18224	0.973651	0.253689	1.20854	0.137233	0.702445	0.61246	0.361003	0.603273	0.021408	2.095	1.57845	0.254947	1.22599
2.30066	3.90916	0.694409	0.638883		12711.4	21378.3	19922.5	18442.7	1.56729	0.862686		24017.2	23574.2	67465.6	64634.6	2.80905	2.74175		0	1.82899	1.81184	0.467167	0.487352	0.701118	1.95364	0.616479	2.1189	0.289074	0.823644	2.14667	1.65777	2.67658	0.448919	0		0.53732	1.51595	0.334187	0.9734	1.75876	0.793602	0.196652	0.319992	1.85902	4.36953	0.472176	1.08442	0.548039	0.355894
2.46512	1.08227	0.855967	0.794534		19067.1	19644.9	42073.3	25118.3	2.20659	1.27862									1	0.911007	2.87393	2.34626	1.14055	0.922929	3.12302	1.48669	15.1307	2.29358	1.3149	0.601867	0.558634	0.805728	1.29405	3.51699		5.18132	0.184015	1.7743	0.098973	0	2.60111	0.994023	0	1.01945	1.17883	0.997258	1.44714	0.61259	0.391023
1.12553	1.14636	1.48787	1.28148		15022.6	21956.1	34225.6	21980.8	2.27828	1.00113									2	1.53634	1.12264	1.00393	1.16338	1.3735	1.44735	0.790136	4.94352	3.78692	0.481073	1.44937	0.284822	1.17242	1.16654	1.0913		0	2.24174	1.7743	0.285168	1.08275	0.091837	0.72879	0	0.165946	0.308907	1.61448	1.83414	1.71132	2.37226
0.253648	0.686971	1.50232	1.15611			22100.5		40008.2		1.81028									3	0.279678	1.05406	1.5266	0.545502	0.055968	0.711279	0.397462	7.60334	4.42626	7.25742	0.635444	0.496548	1.04241	1.19547	1.51308		0.851928	2.1981	1.09048	0.257887	0.809994	0.615593	0.409637	0	0.028357	0.607185	2.52845	0.223922	1.46731	1.29874
0.282811	0.398541	1.48503	1.32068																4	0.845941	0.756256	1.86231	0.92381	0.787853	1.15783	0.73918	5.77389	3.70519	4.12405	1.27229	1.42067	0.876444	1.32707	1.00252		0.851928	1.63431	0.459812	0.266084	0.136925	0.099465	0.161386	0	0.067865	0.170575	1.7369	0.156716	0.298862	0.52533
0.289593	0.97981	1.09369	1.37814																5	1.70881	10.804	1.62149	0.286979	1.29626	0.674337	0.60576	1.38979	3.04186	4.86532	0.380775	1.10124	2.20129	2.08921	0.250908		0	1.00219	1.3773	0.264195	0.252033	0.330416	1.99863	0	0.104682	0.098961	1.19345	1.16474	1.9843	2.42565
0.507128	0.673553	1.25268	1.02759																6	1.60295	4.64451	0.305545	1.01148	2.1694	0.952183	0.3137	2.63012	2.25057	2.61888	0.138776	1.63746	1.96441	2.10678	3.77572		0	1.10566	1.05114	0.319141	0.078927	0.396423	0.212336	0	0.184163	0.072899	1.00053	1.26922	0.858481	0.706252
0.564166	5.86801	1.17844	1.27439																7	0.630721	0.30277	3.3394	1.03432	1.91658	0.917708	1.06255	11.2919	6.40319	2.82502	0.509633	0.722264	3.61212	1.46104	0.019153		0	0.705637	1.1661	0.120298	0.459883	0.003804	0.873564	0.726785	0.250939	0.064838	0.951915	0.986874	0.094772	1.2395
0.389127	3.65091	1.09993	0.271998																8	1.28309	0.943266	1.46223	0.848508	1.52829	0.742926	0.544712	2.76206	7.31747	0.278484	0.2584	1.66082	4.19777	1.4009	1.21471		1.69943	1.83192	1.6624	0.081106	0.017523	0.083529	0.262542	0.726785	0.263731	0.045869	0.120129	0.881703	0.93482	1.08175
0.648435	5.86801	0.150876	1.7462																9	0.477097	6.74174	3.87497	0.858912	1.61299	0.297748	0.59663	7.89133	10.6379	1.29507	0.722562	2.59139	0.559428	2.4488	0.645325		1.69943	0.400671	0.079573	0.009648	1.9794	2.35384	0.768139	0	0.383702	0.022562	1.41501	0.239813	0.351107	1.84848
1.83863	3.04169	0.237047																	10	3.09823	8.11652	1.38101	0.288835	2.57292	0.354821	1.06306	7.51132	0.54897	1.25904	2.42125	2.14706	1.67616	1.44195	0.371708		0	1.39158	0.708521	0.043995	0.860332	1.57051	0.105333	1.8542	0.289343	0.188781	3.08668	0.066454	0.013206	4.12835
1.44783	3.35304
0.955705	1.68621
1.4558	1.64944																		7d	female (Ctrl)																			female (MG4E)
1.19318	1.8685																		Time (min)	Motility																			Motility
	2.58081																		-4	0.489084	0.547154	0.25206	2.86666	0.03279	0.849048	1.5013	1.90794	1.19694	0.578711	1.7741	1.19482	5	0	0.571599	0	0.506468	4.19881		1.64668	1.15136	1.007	0.966358	1.05464	0.916919	0.42115	1.95137	0.286667	0.473343	1.28252
	2.77099																		-3	1.93535	0.866021	2.53055	0.07555	0.483219	1.9539	0.567863	0.078171	0.407285	0.669507	1.49721	0.78893	0	0	1.01722	0	0.346967	0.260489		1.07774	1.17373	1.4642	0.471637	0.967902	1.52697	0.069567	0.228725	1.46372	1.40255	1.13339
	2.5724																		-2	1.43652	2.03443	0.027011	1.06345	1.7165	0.359451	1.20672	0.304436	1.42386	1.64454	0.400017	0.657806	0	2.50007	0.913735	2.40232	2.24248	0.205434		1.61046	0.957802	0.527209	2.22044	0.543107	0.316244	2.81216	0.768757	1.26835	0.657948	1.20646
	1.7865																		-1	0.844823	0.115366	1.31326	0.53248	1.99739	1.58942	0.488674	0.320929	0.839095	1.60007	0.885618	1.72483	0	1.26345	1.64962	1.06716	1.64821	0.205846		0.364916	0.814197	1.08355	0.3891	0.946175	1.25065	0.283901	0.948129	0.679491	0.804286	0.527675
	1.51934																		0	0.294224	1.43703	0.877113	0.461859	0.770109	0.24818	1.23544	2.38853	1.13282	0.507168	0.443051	0.633621	0	1.23648	0.847827	1.53051	0.255884	0.129423		0.300206	0.902908	0.918039	0.952461	1.48817	0.989213	1.41322	1.10302	1.30177	1.66187	0.849954
	3.13885																		1	14.1494	0.626612	0.503119	0.755064	0.628814	0	2.55499	0.539578	2.9135	1.31358	0.32569	4.10697	7.62409	4.74546	0.865308	0.761696	1.10538	0.153578		0.571664	0.761367	0.341612	1.00893	0.541276	1.44759	0.684391	1.16715	0.254351	0.345051	0.708625
	2.04409																		2	13.054	0.626612	1.64603	0.760893	0.249605	9.08199	0.621035	1.3994	5.20468	0.600627	0.500592	2.30988	1.89897	6.74871	0.774064	5.65323	2.18129	0.128245		0.766351	2.34601	0.843044	0.963793	0.6216	1.16431	0.515706	0.361275	1.14558	0.564423	1.37749
	2.35112																		3	5.89943	0	0.170293	0.991779	0.987124	8.40036	5.33343	1.29288	0.800815	0.669914	0.371781	0.36619	7.65569	1.83803	0.291904	4.89372	0.721779	1.31188		1.02377	1.67101	0.895915	1.25638	0.47857	1.06897	0.397088	1.30821	0.478152	0.658034	1.51153
	2.79712																		4	3.04237	0.89733	0.768682	0.283069	0.242185	7.95794	2.50396	0.279353	0.237921	0.759172	0.036625	0.516088	3.44378	2.74934	0.54145	6.20795	0.673016	3.57063		1.33765	2.58571	0.837437	0.707876	0.598111	1.02984	0.300277	0.159128	0.331305	0.688883	1.39239
	2.80006																		5	3.03815	3.57573	0.368364	1.02193	0.299605	9.92388	2.05035	0.137443	0.574141	1.73185	1.64606	0.67508	2.82853	0.638929	0.909842	8.2784	0.570014	3.84501		0.920387	1.69935	0.364674	0.948288	0.524681	0.986509	0.186083	0.221472	0.245342	0.386546	3.11633
																			6	5.97987	0.8055	1.43825	0.710094	0.20696	0.740607	0.90275	0.425615	0.799225	1.70105	0.941848	0.971715	0.333269	0.002003	0.219167	2.74121	0.523381	1.27946		1.1933	1.75276	1.03012	0.611214	0.309387	0.656388	0.087386	0.077301	0.734202	0.419321	2.65115
																			7	1.71368	2.03935	0.581543	0.888988	0.629965	17.8228	2.17908	0.023617	1.62034	0.995681	2.13414	2.05744	1.90505	0.110607	0.097809	0.935357	2.81346	3.35264		0.584901	1.18626	1.21982	1.10088	0.170775	1.89862	0.134203	0.070334	0.388782	0.215333	1.43473
																			8	17.2264	0.189589	0.319361	0.270116	0.606643	3.78655	0.800261	0.648387	0.94814	0.595411	1.82766	2.08114	2.41407	0.807294	0.382104	0.972061	1.34162	3.69977		0.853065	0.517268	0.499683	1.06168	0.170872	1.13324	0.622878	1.3774	0.289737	0.4573	1.51015
																			9	17.8966	0.482143	0.838151	0.930516	0.919036	3.57454	1.06309	0.796711	0.083199	0.115233	0.188292	0.878921	2.01177	0.002237	0.318833	4.77167	0.950089	1.69261		0.487224	1.22671	0.067742	2.54424	0.107047	1.17571	0.356921	0.622106	0.379331	0.458306	0.595756
																			10	1.45916	0.043399	0.027661	0.495777	0.250453	3.07645	0.571925	0.358039	0.173489	0.981218	0.023011	1.03912	3.77704	0.331165	0.095774	7.64402	0.383445	4.83281		0.424503	0.347599	0.404747	1.35768	0.031318	1.06334	0.442658	1.03915	0.496244	0.352305	0.764437
[truncated: 15 more columns]

## Sheet: S1
	s1c
	Ratio eIF4G/eIF4E
	Eif4e plasmid	Eif4e-myc plasmid
	1	1.17925
	1	0.953191
	1	0.698199

## Sheet: S2
	s2a			s2b														s2c			s2d						s2e			s2f			s2g					s2h
				male (s)														male (cm)			closed arm			opened arm			male (s)			male			male					male
	Ctrl	NN4E		Ctrl	Ctrl	Ctrl	Ctrl	Ctrl	Ctrl		NN4E	NN4E	NN4E	NN4E	NN4E	NN4E		Ctrl	NN4E		male (s)			male (s)			Ctrl	NN4E		Ctrl	NN4E		Ctrl		NN4E			Ctrl	NN4E
	0.919833	0.54789		D1	D1	D1	D2	D2	D2		D1	D1	D1	D2	D2	D2		5721.88	7539.45		Ctrl	NN4E		Ctrl	NN4E		91.9586	62.4625		0	0		Training	24 hrs	Training	24 hrs		100	60
	1.02663	0.757908		trial 1	trial 2	trial 3	trial 4	trial 5	trial 6		trial 1	trial 2	trial 3	trial 4	trial 5	trial 6		7087.44	8921.85		146.013	185.853		59.5262	17.284		109.376	71.8051		100	100		1.47764	45.2667	6.36338	37.4143		70	40
	1.05353	0.689612		214	226	229	247	300	257		201	207	220	260	226	224		4672.79	8712.14		161.495	145.412		30.4304	79.6796		99.3994	102.903		0	0		16.2461	2.2244	3.7656	36.569		35	65
				101	125	109	167	166	156		146	134	114	130	163	133		6997.49	9850.09		126.66	166.834		54.5879	45.9125		10.8108	58.7921		100	100		12.2104	34.378	4.5759	39.561		15	0
				138	176	228	146	156	231		146	249	246	235	256	242		7691.09	7493.29		118.118	193.794		126.393	46.7134		83.617	53.9206		100	100		6.38721	20.876	13.3385	18.7406		10	5
				180	183	175	201	261	178		140	169	111	171	216	243		8272.39	5376.75		145.412	144.211		68.0681	72.0053		44.9116	49.8498		0	100		2.51833	23.5453	18.6294	34.6227		15	45
				62	237	238	196	206	271		70	186	184	195	194	104		8579.42	5556.01		97.4975	174.441		144.544	34.5679		113.247	65.9326		0	100		1.15987	7.96337	9.00881	42.8977		85	5
				65	121	164	148	151	195		172	160	194	143	100	151		5531.49	8447.2		129.062	172.506		80.2802	37.2372		97.7644	34.6346		100	100		9.22331	25.4694	14.8638	29.7958		55	85
				64	159	224	199	258	253		111	170	192	217	144	240		8121.9	6231.39		142.609	174.575		55.4554	30.1635		65.2653	84.0507		100	100		9.40602	21.1874	6.95919	24.9022		5	55
				119	93	158	161	138	118		122	133	149	117	167	142		8501.22	7093.67		136.136	146.814		70.2703	58.325		70.5372	46.4464		100	0		6.06943	19.3523	21.4655	22.3441		60	0
				135	206	288	199	255	294		83	154	188	192	210	161		7366.17	6058.3		155.022	149.883		47.5142	54.6547		46.5132	61.7618		0	0		3.18567	6.32843	8.50833	52.6403		30	75
				116	155	158	173	154	164		86	88	132	121	131	175		8465.96	8251.87		153.554	163.497		41.8419	64.0641		76.9436	80.9476		100	100		5.61662	25.614	10.8837	51.862		30	70
				171	246	147	242	205	196		113	192	162	184	206	201		7918.36	9576.26		118.452	165.766		100.167	50.7174		32.7327	65.2653		100	100		13.5927	40.306	11.9641	52.4847		45	60
				50	111	60	177	161	140		165	180	229	200	165	113		6657.07			143.944	153.42		83.6837	66.1995		138.205	75.8091		100	100		5.52921	21.9103	5.32267	23.3673		30	0
				133	103	102	94	140	142		117	127	177	141	132	173		6770.94			136.67	145.279		20.8875	92.0254		53.7871			100			12.0356	18.1733	5.76755	30.2185		30
				159	150	99	234	233	187		141	141	173	111	188	141					134.735			70.8042			106.006			100			7.83307	31.9869				65
				150	200	300	300	300	279																		66.7668						16.254	41.3403				40
				152	178	182	172	200	202
				150	112	127	122	116	193									s2c			s2d
																		female (cm)			closed arm			opened arm			s2e			s2f			s2g
																		Ctrl	NN4E		female (s)			female (s)			female (s)			female			female
				s2b														6355.38	9480.03		Ctrl	NN4E		Ctrl	NN4E		Ctrl	NN4E		Ctrl	NN4E		Ctrl		NN4E
				female (s)														6334.68	8157.93		117.517	134.401		106.64	59.5262		47.8145	48.9489		100	100		Training	24 hrs	Training	24 hrs
				Ctrl	Ctrl	Ctrl	Ctrl	Ctrl	Ctrl		NN4E	NN4E	NN4E	NN4E	NN4E	NN4E		6521.85	6634.55		108.909	125.392		102.836	117.718		136.47	142.976		0	0		15.0068	30.1073	13.2193	31.9313
				D1	D1	D1	D2	D2	D2		D1	D1	D1	D2	D2	D2		7241.48	7602.81		149.55	124.391		78.5452	86.4865		96.3297	116.383		0	100		19.6065	31.0749	7.11807	37.459
				trial 1	trial 2	trial 3	trial 4	trial 5	trial 6		trial 1	trial 2	trial 3	trial 4	trial 5	trial 6		3815.66	6898.53		108.375	129.596		119.453	110.577		84.1842	97.1638		100	100		6.55402	16.2937	8.58776	35.1567
				141	188	135	149	118	162		50	126	159	202	123	130		8463.78	4994.64		119.987	169.236		100.367	72.4725		108.342	80.347		100	100		8.73076	23.8901	10.5659	52.4403
				71	210	219	224	220	181		45	226	216	170	205	205		7858.27	8043.77		172.105	151.685		24.291	89.6229		108.509	93.2266		0	0		19.6145	43.6317	6.22038	35.7907
				45	144	159	130	239	193		194	210	190	191	154	233		7883.58	8143.84		142.342	212.079		63.0631	36.5699		89.2893	100.901		100	0		9.33455	23.5119	12.0515	45.5557
				17	92	61	75	126	180		179	149	133	132	149	151		8052.56	5883.04		171.839	153.353		34.7681	71.2713		95.1618	103.237		0	100		10.836	31.3307	23.8407	66.6653
				160	198	258	191	241	212		26	79	126	203	242	268		11820.9	7155.57		133.066	130.597		90.4237	116.85		74.975	80.6473		0	100		11.3127	38.6157	6.30776	29.2286
				8	99	79	105	88	170		115	142	149	171	138	102		5611.66	7582.39		134.535	94.6947		102.836	155.956		72.6727	103.103		100	0		7.43586	26.9708	21.4257	33.0101
				284	283	246	300	286	295		135	153	147	174	165	155		8114.77	20303.4		133.133	201.468		87.8879	15.6823		81.3147	167.668		0	0		15.1577	42.5973	10.415	33.7887
				129	164	166	174	227	265		211	155	147	169	177	166		8815.15	13075.4		149.082	179.847		75.9426	65.7991		61.8952	82.8161		100	0		0.214496	13.8469	3.68614	25.6251
				276	208	197	218	300	253		156	149	116	132	206	204		7259.56			149.283	191.191		42.9763	34.5012		96.997	87.6877		100	100		10.4229	35.568	16.6512	53.1077
				60	155	194	124	220	280		172	175	196	110	197	146		6914.65			169.236	148.482		47.7811	73.2065		108.108	88.4218		100	100
				62	127	117	161	185	154		254	230	274	219	222	259					158.158			66.2663			129.263			100
				106	199	215	216	199	233		179	205	184	228	104	201
				146	152	116	143	142	150		130	119	95	121	119	111
				182	210	211	232	179	178

[truncated: 15 more sheets: S3, S4, S5, S7, S8, S9, S10, S11, S12, S13, S14, S15, S16, S17, S18]
